# Supplementary material for: Pro-inflammatory Cytokines Alter the Immunopeptidome Landscape by Modulation of HLA-B Expression
Source: Front Immunol. 2019 Feb 18;10:141. doi: 10.3389/fimmu.2019.00141 (PMC6387973; doi:10.3389/fimmu.2019.00141)
Supplement: Supplementary Table 1 — The proteins identified in WCE in untreated cells and following cytokine stimulation along with fold change in abundance and corrected P-value. [file Table_1.XLSX]

## Sheet: Sheet1
Gene Name	Protein Abundance T+I/UT (Log2)	BH corrected P value (-log10)
TM4SF1	-5.03192	1.37814
RRM2	-4.39048	1.09613
KIF11	-3.98802	1.1475
FGG	-3.49864	1.91382
FANCI	-3.24474	1.32163
SFT2D2	-3.18028	1.02462
KIF22	-3.11489	1.28076
KIF23	-2.9717	1.02963
TK1	-2.97125	1.06
HELLS	-2.86456	1.0316
MKI67	-2.82765	1.32163
HLTF	-2.78909	1.00314
CCNB1	-2.78212	1.24127
TOP2A	-2.6958	1.1475
CLU	-2.55483	1.23319
ANLN	-2.51036	1.02963
SCD	-2.49813	1.91382
MUC5AC	-2.2992	1.13639
MUC5B	-2.25909	1.52317
AURKB	-2.24185	1.32163
GINS3	-2.05516	1.11734
ASF1B	-2.00919	1.23987
CRYL1	-2.00287	1.04421
PNPLA2	-1.99446	1.25018
PRIM2	-1.94492	1.32163
FADS1	-1.7551	1.32163
PRPS2	-1.68107	1.23319
KPNA2	-1.67483	1.32163
PLCG1	-1.63214	1.06
CYP24A1	-1.51344	1.23319
UBR7	-1.47118	1.11427
PLD3	-1.46537	1.32163
TPPP3	-1.29715	1.06
UCK2	-1.20944	1.00248
SLC7A1	-1.18021	1.20238
OAT	-1.07234	1.08845
KIDINS220	-0.99262	1.32163
CDK2	-0.9455	1.00096
RAB3D	-0.88333	1.10612
RHPN2	-0.82096	1.1475
POLD2	-0.61472	1.0316
PPIE	-0.52326	1.1475
IMP3	-0.42732	1.1475
CUL5	0.65693	1.09613
GARS	0.814563	1.08344
EIF2AK2	1.07567	1.1475
ITGA2	1.0872	1.11337
SRRM2	1.08791	1.0316
IRF2BPL	1.13119	1.3737
B4GALT1	1.13742	1.1475
TRIM25	1.15783	1.14852
EHD1	1.19362	1.07859
CASP8	1.22732	1.1475
TGM2	1.23176	1.08277
DNPEP	1.23942	1.02963
CLIC4	1.26809	1.09613
CD47	1.29375	1.1475
STX4	1.30218	1.32163
NNMT	1.36127	1.10612
DNAJC1	1.37657	1.07183
MYD88	1.39017	1.02963
FOXK1	1.40858	1.10612
LGALS3BP	1.45662	1.10366
SIRT1	1.47146	1.00643
CDC42EP4	1.48724	1.1475
CYP1B1	1.49309	1.08344
CLDN1	1.54116	1.11337
PNPT1	1.63538	1.20238
PAQR5	1.63669	1.32163
SQRDL	1.66442	1.11734
MAP2K2	1.68993	1.00121
EHD4	1.69423	1.34987
CMTR1	1.70728	1.00291
GCH1	1.71228	1.00291
CEACAM1	1.71374	1.34987
IFRD1	1.76904	1.07859
PTGS2	1.78948	1.32163
BAK1	1.80065	1.06
IFITM1	1.8533	1.15435
IFIT5	2.00963	1.25018
UBR2	2.01618	1.25018
ERAP1	2.10652	1.18025
RNF213	2.1451	1.32163
OGFR	2.27142	1.32163
STAT1	2.33845	1.37814
CA13	2.34913	1.1475
PRKD2	2.35724	1.32163
RAB9A	2.49094	1.08344
ITGA5	2.52833	1.11427
NCOA7	2.53283	1.17188
NT5C3A	2.55793	1.34987
PSMB8	2.60846	1.25018
SP110	2.61905	1.32163
CD274	2.72202	1.08845
OPTN	2.74625	1.32163
SLC2A6	2.80015	1.26519
OAS3	2.8212	1.37814
PSMB10	2.86749	1.09613
JUNB	2.87095	1.08344
HLA-A	2.93742	1.3737
TRIM21	2.95066	1.32163
CASP7	2.97666	1.32163
HLA-B	3.00874	1.17076
C19orf66	3.08995	1.32163
FAM129A	3.09961	1.1475
DDX60	3.14055	1.1475
SERPINE1	3.15973	1.08344
PHLDB2	3.16499	1.20364
TAPBP	3.16777	1.17188
C1S	3.16834	1.10612
CTSS	3.17627	1.18681
HLA-F	3.18337	1.32163
LAP3	3.21929	1.48697
IFI35	3.2573	1.32163
IFI27	3.2722	1.32163
SAMHD1	3.29067	1.48697
TDRD7	3.43689	1.32163
KIAA1217	3.47963	1.32163
PARP12	3.52152	1.1475
WARS	3.65499	1.3737
MX2	3.7344	1.17188
NMES1	3.77646	1.32163
SOD2	3.7818	1.32163
CD38	4.05004	1.91382
HLA-B	4.0628	1.37814
ZNFX1	4.09291	1.91382
GFPT2	4.14124	1.32163
GBP7	4.2744	1.20238
DDX60L	4.32836	1.32823
COL7A1	4.66435	1.32163
PLSCR1	4.68584	1.32163
PSMB9	4.76643	1.32163
HERC5	4.83256	1.00248
ASS1	4.98868	1.37814
CMPK2	5.00617	1.69658
AKAP2	5.32229	1.40692
TAP1	5.49845	1.32163
GBP2	5.76352	1.32163
NFKB2	5.76414	1.32163
TYMP	5.90977	1.37912
OAS2	6.03577	1.11733
TAP2	6.06732	1.52317
GBP4	6.47386	1.91382
HLA-B	7.09069	1.32706
OASL	7.4046	1.12509
IFIT2	7.64856	1.91382
ICAM1	8.49434	1.30252
IFIT3	9.05627	1.98334
ISG15	9.0838	1.10612
IFIT1	9.09696	1.91382
GBP1	9.28788	1.25018
IFIH1	6.14888	0.998489
ANXA8L2	1.27378	0.996952
CDK1	-1.7002	0.996675
RIPK2	3.2844	0.996675
EGFR	1.28138	0.992386
TDG	0.967349	0.986663
DDX58	8.26995	0.986508
CSRP1	1.47665	0.986508
PDCD4	-4.09493	0.981081
CPD	-0.70999	0.981081
PUM2	-1.79528	0.965443
KCTD15	-1.08091	0.964703
CFB	1.28065	0.960533
NFKB1	2.20696	0.960533
IFI16	4.73928	0.959216
FCGBP	-4.17392	0.954401
IRF9	2.98949	0.954401
APOL2	3.89454	0.946842
FYTTD1	2.06717	0.94568
PARP14	1.11764	0.945336
RNASEH2A	-0.9981	0.944812
FHOD1	1.18907	0.944636
ALCAM	0.696491	0.943974
LGALS1	0.495522	0.943974
SLC12A2	-0.98234	0.943974
LIG1	-1.10327	0.935679
NIT1	-0.14948	0.935679
APOO	-3.31149	0.929457
RABGAP1	-0.35745	0.929457
MSH5	1.76296	0.928318
SMC2	-0.37801	0.920234
LAMTOR4	-1.13504	0.920234
SLC29A1	-1.10729	0.920234
UBE2L6	3.5888	0.920234
FNDC3B	1.1568	0.919837
RACGAP1	-1.05553	0.9193
CRNKL1	-1.38157	0.913418
PLOD2	1.00805	0.913418
HKDC1	1.02437	0.911609
DTX3L	3.38792	0.911609
CTNNB1	0.77221	0.904632
PGM2L1	0.692821	0.887457
UBE2S	-3.00705	0.886317
CUEDC1	1.95877	0.884922
CDC27	-0.69696	0.88218
RELB	4.16776	0.88218
LACTB	0.854821	0.88218
DHFR	-1.80599	0.88218
LAMTOR5	-2.45481	0.88218
RAB8B	1.09845	0.88218
MAPK3	1.0659	0.88218
HMOX1	-2.01101	0.881122
GTPBP4	0.697285	0.881122
FAM21C	1.24548	0.881122
ELOVL7	2.48909	0.87961
MVK	-1.74858	0.87961
CNP	1.09247	0.87961
SPATS2L	1.13698	0.87961
POLD3	-2.82798	0.869634
STAT3	0.960353	0.86706
WRAP53	-0.7744	0.864041
DNAJA1	0.999757	0.86379
SERPINB9	1.8597	0.86379
MAP2K1	1.34142	0.86379
ATG9A	-1.54381	0.86379
SAMD9	4.48768	0.86379
DDRGK1	0.903243	0.86379
FTH1	3.13247	0.86379
ZCCHC11	4.05734	0.86379
USP15	0.814973	0.86379
UBE2L3	0.699145	0.86379
DIAPH2	1.25768	0.859235
ALDH3B1	-1.04225	0.85864
TRIM47	1.84236	0.858542
TESC	0.864409	0.858542
TNFAIP3	1.97569	0.854434
NADSYN1	0.63645	0.854434
FCHO2	1.26481	0.854434
CHMP4A	-2.63725	0.854434
NMI	2.04109	0.854434
TNFAIP2	4.01364	0.854434
CNTN1	-1.67032	0.854434
GINS1	-1.49611	0.854434
SAMD9L	1.69877	0.854434
WDR44	1.06673	0.854434
UNC119B	-1.60542	0.854434
GRAMD1B	-1.92228	0.854434
ZC3HAV1	0.685648	0.854434
TATDN1	0.701885	0.854434
GTF2A1	1.67743	0.854434
FMNL1	2.02154	0.852609
TRIM16	1.14751	0.852609
CD81	-0.78502	0.852609
TRAPPC11	1.52885	0.852609
TJP1	0.756199	0.849715
XRN1	0.963314	0.849715
FERMT2	1.49889	0.848495
RMDN1	-0.72449	0.848495
PKN1	1.24789	0.847905
PFKFB3	-0.79152	0.847267
RSAD2	2.07811	0.845043
PPIF	0.586923	0.845043
PPT1	-4.89175	0.844999
SNW1	0.701656	0.844999
LMO7	0.955688	0.840631
GNS	-0.52693	0.840631
DNAJA2	0.902633	0.839055
CTSD	-0.9455	0.838704
PARP4	0.874839	0.838704
TYMS	-1.84157	0.838241
TRIM38	1.55321	0.838144
NKRF	0.831324	0.838144
JAK1	1.56483	0.837973
ACP2	1.57909	0.837973
STMN1	-1.63568	0.83451
NUB1	2.47863	0.83451
NKAP	0.665633	0.828756
KIAA1522	2.72259	0.827502
MOSPD2	1.55461	0.827502
TFRC	-0.67425	0.823519
RPL31	0.687244	0.823519
AHR	1.56652	0.823519
PCM1	-0.47344	0.823519
LIMA1	2.26428	0.823519
PML	3.97321	0.823519
ANKFY1	0.962202	0.822892
MLPH	-1.26398	0.822892
PTGES	1.12818	0.822892
MIF4GD	-1.52388	0.822733
ADAM9	-1.04484	0.820299
DHCR24	-0.69356	0.820299
NT5E	0.415872	0.817816
FMNL2	1.01634	0.816864
HLA-C	3.30695	0.815352
CD55	1.83522	0.812084
H1FX	0.891001	0.812084
UBE2H	0.962959	0.812084
NCK1	1.8795	0.812084
STK3	1.90794	0.812084
NBEA	-1.97768	0.810589
RPS15	0.54615	0.810589
SDCBP	0.987395	0.810589
APPL1	-0.86366	0.810589
STAT2	1.71928	0.808399
NIP7	0.848221	0.803847
ZCCHC8	1.23713	0.801694
PSME1	1.27711	0.801694
BRAT1	-1.48686	0.801694
RNF114	1.93736	0.801694
GDI1	0.510766	0.801694
MLKL	2.07626	0.801694
CAP2	0.385919	0.799834
RPL13A	0.296365	0.799834
NAA40	-0.62048	0.794399
PM20D2	1.06063	0.791989
URM1	-2.32101	0.791989
ALDH18A1	-0.40505	0.791989
H6PD	1.72215	0.791989
DPP9	1.24871	0.791989
PPA1	0.865318	0.791989
FAS	1.71017	0.791989
MET	-2.28907	0.791989
SAP18	0.837007	0.791989
FN1	-0.67617	0.791989
HERC6	1.7256	0.791989
CXADR	-0.65482	0.791989
NUFIP2	0.613661	0.791989
DNAH11	0.898522	0.789651
DPM3	-0.9539	0.789075
CORO2A	-0.82322	0.786723
RFTN1	1.77167	0.786723
STXBP3	0.545413	0.786723
PPP1R9B	1.33006	0.78371
MRPL57	-2.94261	0.783304
ZMYM6NB	0.674863	0.783304
ELMO2	0.74826	0.783304
NUP153	0.506334	0.783304
WDR55	1.21506	0.783304
TLDC1	1.336	0.783304
SERINC1	-1.85661	0.783304
MSH6	-0.60024	0.783304
LAMTOR3	0.767349	0.783304
RAB27A	1.00927	0.783304
SWAP70	0.383793	0.783304
HLA-A	2.4168	0.783304
WIPF2	1.67557	0.783304
KYNU	0.662802	0.783304
TMBIM1	0.808743	0.783304
PANK4	0.755075	0.783304
RNF13	-0.357	0.783304
MX1	5.76686	0.783304
CA8	2.61232	0.783304
CHAMP1	1.15288	0.783304
HMOX2	-0.34075	0.783304
HDHD1	1.01103	0.783304
MSMO1	-0.79675	0.783304
HAT1	-0.84943	0.783304
NAMPT	0.986558	0.783304
SLFN5	1.98212	0.783304
P4HA1	0.789204	0.782765
ADPRHL2	0.763626	0.782765
FAM177A1	0.678987	0.782765
TIMM23	-0.92097	0.782765
KCMF1	1.19286	0.782765
UGP2	0.917307	0.782765
GALNT7	-3.0068	0.782765
GBP5	1.14742	0.782765
ATP6AP2	-0.6484	0.78267
MCM6	-0.60117	0.780408
PARP10	2.23712	0.780408
RASSF2	-1.30353	0.780408
HMBS	0.94956	0.780408
HEBP1	0.651343	0.780408
S100A6	-0.93232	0.780408
CDC42	0.821389	0.780361
ISG20	5.70278	0.780361
MAPK14	-0.69392	0.780346
SMC4	-0.66315	0.780346
PTMA	0.911643	0.780346
AKAP8	1.48395	0.780346
MT-CO3	1.87588	0.779644
SURF6	0.475359	0.779644
ACSL1	0.272573	0.779644
PATL1	1.66623	0.77949
ATAD1	0.969733	0.77949
CDH2	0.661313	0.778145
SPC25	1.11544	0.777941
SYNE2	-0.30199	0.777941
CNOT2	0.470578	0.777613
LIPA	-1.33097	0.777613
POLD1	-0.65493	0.777248
LGALS9	2.57454	0.776959
SMARCB1	-0.603	0.776224
KCT2	1.27706	0.773729
CHDH	1.14817	0.773729
KIAA0020	0.346387	0.773729
NDUFA4	-0.71218	0.773729
OAS1	2.10175	0.773729
GINS4	-1.98184	0.773729
RRAGA	1.07517	0.773729
FBXO30	0.818224	0.773729
OTUD4	1.64666	0.773729
UBE2Z	1.0155	0.773729
POP1	0.770213	0.773729
MRPL40	-2.0171	0.773729
ROMO1	-0.86479	0.773729
LTV1	0.576752	0.772148
BCL2L13	1.19391	0.772148
IDO1	7.04271	0.772026
NMT1	0.522857	0.772026
CCNT1	0.736598	0.772026
ITGA6	0.733279	0.771938
PSPH	1.36995	0.77142
SMARCA1	-0.28894	0.77142
CEACAM6	-0.46997	0.77142
RPS23	0.640911	0.77142
SMG8	1.87183	0.77142
DOCK10	6.61564	0.77142
PRKAR1A	0.542344	0.77142
ECE1	1.64023	0.77142
KNTC1	-0.98287	0.771057
ADAR	0.898243	0.765698
KRR1	0.464546	0.765049
PLCD3	0.783585	0.759226
SART1	0.586309	0.759226
DNM1L	0.645189	0.759226
CBX1	-0.69008	0.759226
ITPR3	0.822356	0.759226
RELA	0.781339	0.759226
PSAP	-0.40273	0.759226
FUCA2	-0.72261	0.75639
PSPC1	0.63116	0.75639
EFTUD1	0.437721	0.752589
EPDR1	-0.87749	0.752589
RBCK1	1.91203	0.752589
ITPKC	2.15367	0.752589
EPB41L2	0.512963	0.749677
C9orf64	0.699263	0.749572
AFAP1	1.29929	0.749572
SNX17	-0.54978	0.749572
RAB3A	-0.96884	0.749572
PURB	1.62919	0.749572
KIF5B	0.275391	0.749572
VPS13B	1.95457	0.749572
FDFT1	-0.59783	0.749572
KDSR	0.788506	0.749572
GALNT1	-0.39895	0.749572
SMYD5	0.864079	0.749572
PTPRJ	1.41734	0.749572
PBK	-2.52311	0.749572
FTO	-0.56916	0.749572
VPS52	0.965211	0.749572
DNMT1	-1.38094	0.749572
WDHD1	-2.47144	0.749572
DCAF7	-0.56434	0.749572
MAT2A	0.425564	0.749572
OXSM	0.420082	0.749572
RABL6	0.428012	0.749572
DUT	-1.22891	0.749572
MPG	-0.70434	0.749572
ARHGAP18	-0.5993	0.747308
SLK	1.09572	0.747308
ZFR	0.619685	0.747308
SERPINB8	2.88706	0.747308
FMR1	0.71335	0.747308
FDPS	-0.35838	0.747308
LSR	1.83556	0.747183
RFC5	-0.69887	0.746684
TRIP12	0.82373	0.745219
PTBP3	0.584526	0.74419
ACTN1	0.569411	0.742392
ZYX	1.07686	0.740729
SMARCD2	-0.93209	0.740342
FOSL2	2.68976	0.740342
NINJ1	1.12504	0.73857
TOP1	1.14987	0.73857
ANKLE2	0.989376	0.73857
SERPINB1	0.584024	0.73749
TRAPPC1	-0.9477	0.73749
RRBP1	1.54771	0.73749
TIA1	-0.50636	0.73749
ABHD16A	1.72034	0.73749
PLCB4	-0.99196	0.73749
PARD3	2.29585	0.73749
MAP7	0.309171	0.73749
EFHC1	1.45565	0.73749
TSPAN7	-1.13684	0.73749
HK1	0.463286	0.73749
POLA2	-1.27767	0.73749
CD2AP	0.631188	0.73749
STRN3	0.95045	0.737149
CCDC12	-0.26481	0.736719
SMAD3	0.654819	0.736689
TERF2	-0.30174	0.736608
LRRC41	0.598851	0.736511
HBS1L	-0.84283	0.736458
ATAD2	-1.97695	0.736458
C1R	1.73344	0.736458
PSME2	2.46807	0.736458
HMGA1	0.380153	0.736458
FBXO4	-1.46878	0.734216
AFTPH	-0.44278	0.732627
RBM25	0.871313	0.732627
NCDN	-0.66541	0.732627
DMAP1	1.64956	0.732627
PTPN1	0.651292	0.732627
FAM160B1	0.967534	0.732627
FAM96B	-1.21588	0.732627
GPR89B	1.26648	0.732627
GATM	-2.44416	0.732627
RBM8A	0.252645	0.732627
MRPS23	-0.73544	0.732627
CBX3	-0.49983	0.732627
KIAA1429	1.04187	0.732627
MARK2	0.581627	0.732627
MCM2	-0.41745	0.730497
THOC1	0.446659	0.729945
HOOK3	-1.0303	0.729603
GTPBP1	2.05658	0.729536
TRMT112	-0.27854	0.729536
HAUS6	-1.05365	0.727078
VIL1	-0.21606	0.726762
DPP7	-0.87971	0.726762
COMMD7	-0.95993	0.726762
WDR43	0.901146	0.7249
EIF2S2	0.730349	0.724692
SPAG9	0.628172	0.724692
GUSB	-1.97452	0.724692
HID1	-0.63583	0.724692
HEBP2	0.837332	0.724692
EML4	0.457874	0.724186
CNDP2	0.629967	0.724186
RPS17	0.724495	0.724186
NUDCD1	1.11439	0.724186
PRPF3	0.419146	0.724186
MSN	0.460612	0.724186
TRIP10	0.997418	0.724186
APP	-1.10675	0.724186
COX15	-1.02229	0.724186
FLCN	-0.82745	0.724186
AGTRAP	0.509438	0.724186
DDX41	-0.51704	0.724186
ANK3	-0.61053	0.724186
MORF4L1	-0.99314	0.724186
SEL1L	0.420902	0.724186
GLTSCR2	0.416528	0.724186
GSDMD	0.53544	0.724186
FBXO7	0.797685	0.724186
MLH1	-1.61535	0.723355
PRKACA	2.03494	0.723355
THRAP3	0.533042	0.723355
CBX5	-0.70415	0.723355
ARHGAP1	0.222847	0.723355
SLC27A1	2.36694	0.723355
AACS	-0.59227	0.723355
AKR7A2	-0.34053	0.723355
HDAC2	-0.79859	0.721858
LUC7L	1.06263	0.721858
CLDN2	-0.74869	0.721858
NCAPH	-0.97455	0.721858
TXNDC15	-1.4476	0.721858
VCPIP1	1.13922	0.721858
MAT2B	0.477334	0.721858
PGP	0.264975	0.721784
IDI1	-1.50724	0.721784
ARFGEF2	-0.59725	0.721784
KIAA0101	-1.79113	0.721784
MCMBP	-0.65994	0.721784
AKR1B1	0.669755	0.721784
VPS4A	1.80005	0.721784
AKR1A1	0.692958	0.721784
STK24	0.686786	0.721784
SF3B4	0.456558	0.721784
FGB	-1.45702	0.721784
PNPO	-0.73279	0.721784
NDRG2	1.17837	0.721784
SLC4A2	0.379245	0.721784
STAT6	1.36738	0.721784
NECAP2	0.826274	0.721784
ERP44	0.498403	0.721784
MAX	1.31902	0.721784
GORASP1	-0.434	0.721784
SLC12A7	1.64426	0.721784
LXN	-0.70416	0.721784
CARS	0.510436	0.721017
P4HA2	1.10214	0.718778
ITSN2	0.612637	0.718778
EPS8	0.565526	0.718778
UBXN4	0.79313	0.718778
EXOC8	0.617467	0.718778
TRMT11	0.472792	0.718778
MACF1	0.60252	0.718778
TRAFD1	2.85849	0.718778
SEC24D	0.376301	0.718778
SEC24B	0.939199	0.718778
GOPC	1.17755	0.718778
GAPVD1	0.646903	0.718778
ACAA1	0.427532	0.718778
MGME1	-0.5241	0.718778
PCYT2	-0.58019	0.718778
INPP4A	-1.08116	0.718778
SYNPO	0.825545	0.718778
FAM136A	-1.06402	0.718778
EIF2B5	0.739365	0.718778
ATE1	0.854242	0.718778
IGF2R	-0.84367	0.718778
DCP1A	1.44659	0.718778
SHC1	0.563063	0.718778
PICALM	0.924635	0.718778
CSDE1	-0.33338	0.718778
METTL7B	-3.8171	0.718778
RRM1	-0.81752	0.718778
OPLAH	0.585125	0.718778
WDFY1	1.85753	0.718778
SARS	0.658087	0.718778
SLC25A17	0.974399	0.718778
MALT1	0.747348	0.718778
RAI14	0.803499	0.718778
VAMP7	-0.16393	0.718778
ARMCX3	-0.61792	0.718778
IRF3	0.359441	0.718778
GM2A	-1.58509	0.718778
SQSTM1	0.888125	0.718778
MCM3	-0.34385	0.718778
OXSR1	0.503788	0.718778
FKBP15	0.796575	0.718778
SUPT6H	-0.2394	0.718778
SH3KBP1	0.962905	0.716726
ZFAND6	-0.28	0.713054
MAP1LC3B	-0.68443	0.713054
ACIN1	0.465517	0.713054
CCT5	0.485317	0.712265
OCRL	0.897514	0.708754
EEA1	1.35452	0.708754
PCNA	-0.24255	0.708754
TRMT1L	0.760113	0.708754
MYO15B	-0.45362	0.708754
NR0B1	-1.18736	0.708754
ARIH2	-0.34583	0.708754
COL18A1	0.557415	0.708754
TNS3	1.06883	0.708754
RFC2	-0.3714	0.708754
PHACTR4	0.913884	0.708754
MARCKSL1	2.33585	0.708754
CYB5A	0.486592	0.708754
STK4	0.395064	0.708754
MAP4K3	1.26321	0.708754
FBXO22	-0.51872	0.708754
RIPK1	-0.99933	0.708754
TMBIM6	-0.40276	0.708754
CNOT10	0.447085	0.708754
DCPS	0.577368	0.708754
USH1C	-2.17975	0.708754
EIF5	0.777457	0.708083
ILK	0.447522	0.708083
ABCC3	0.382576	0.708083
TAOK3	0.612805	0.708083
RABGGTA	0.837888	0.708083
RRP1	0.732944	0.708083
ADCK4	1.25607	0.708083
ARL6IP5	0.687403	0.708083
ARHGEF7	0.486546	0.708083
HMGB3	-0.24481	0.708083
NPM1	0.51843	0.708083
COX6B1	-1.76011	0.708083
NPM3	-1.68487	0.708083
STEAP3	-2.35728	0.708083
DDB2	-1.16257	0.708083
PPFIA1	0.559227	0.707408
POLR2G	-0.19101	0.707408
IER3IP1	-1.02873	0.707408
OTUD6B	-3.04957	0.707408
MAN2C1	0.628324	0.707408
CA12	0.321843	0.707408
PPP1R10	1.8326	0.707408
RAB3B	-1.06953	0.707408
SLC25A12	0.727308	0.707408
SIN3A	0.678822	0.707408
REPIN1	1.60958	0.707408
C21orf59	-1.30816	0.707408
ASAP2	1.16624	0.707408
RND3	1.61668	0.707408
LONP1	0.684539	0.707408
MB21D2	1.05381	0.707408
PCK2	0.464447	0.707408
MYO1D	0.786587	0.707408
PRIM1	-1.48274	0.707408
AKAP12	0.607866	0.707408
MRPS35	-0.38629	0.707408
PRRC2C	0.640124	0.707408
CCDC9	0.738193	0.707408
CEP170	1.08944	0.707408
DLD	0.187018	0.707408
NOP16	0.672664	0.707408
NPLOC4	1.04578	0.707408
HIST2H3A	-0.66528	0.707408
SERBP1	0.350692	0.707408
CTSA	-0.79926	0.707408
MYH9	0.508233	0.707408
C17orf75	0.962491	0.706271
SUCLG1	0.399104	0.706271
TSPO	1.4338	0.706271
CPSF2	-1.713	0.706271
GDA	-0.87951	0.706271
NCAPD2	-0.22145	0.706271
MEAF6	-0.4205	0.706271
HECTD1	-0.73551	0.706194
F11R	0.575275	0.705882
SDSL	0.762711	0.705634
NOP56	0.453038	0.705634
PDE3A	-0.52622	0.705634
GLDC	0.711275	0.705634
MAP1S	0.928848	0.705634
NAGA	-1.14095	0.705634
EEF1E1	-1.79627	0.705634
NOB1	0.911859	0.70455
WTAP	1.46251	0.704344
NEDD4	0.931096	0.702904
AP1B1	0.491207	0.702904
DIP2B	1.05527	0.702904
CAPZA1	0.761287	0.702904
LGALS3	0.641005	0.702904
LYN	0.588465	0.702904
CD59	1.91862	0.702904
FBXO21	-1.48311	0.702904
H1F0	0.604922	0.702904
ENDOD1	0.442009	0.702904
UHRF1	-2.1904	0.702904
SPATA5	-0.33264	0.702904
CLMN	0.666206	0.702904
BRD3	-0.96444	0.702904
WDR11	1.32025	0.701574
STT3A	-0.43156	0.701574
PACSIN2	0.354383	0.701574
PLXNB2	0.417683	0.70087
IFT27	-0.21751	0.700826
DAPK1	-0.3882	0.700826
PCNP	1.33871	0.700826
UXS1	0.800839	0.700826
PSMA3	0.620938	0.700826
MAPRE2	0.493924	0.700826
PIP4K2C	0.568521	0.700826
MED23	-0.81037	0.700826
LSM2	-1.29656	0.700826
STX10	-1.2342	0.700826
FIBP	-2.11792	0.700826
RAP1GAP	-0.37685	0.700826
TPD52L1	-0.6759	0.700826
HEXA	-0.63864	0.700826
GNL3L	-0.47366	0.700826
ACACA	-0.46852	0.700826
SLIRP	-0.53353	0.700826
FAM175B	0.387154	0.700826
DOCK9	0.396768	0.700826
PPIP5K2	0.344754	0.700826
MCM5	-0.1596	0.700826
CYP2S1	0.677251	0.698774
TOE1	-0.82315	0.698774
CRIP2	0.592983	0.698774
VPS51	-1.27013	0.698774
ARMC10	0.300478	0.698774
STIM1	0.170512	0.69823
PWP2	0.7328	0.69823
NAGLU	-0.26213	0.69823
TCOF1	0.652761	0.69823
VIM	0.582432	0.69823
PNPLA4	1.13478	0.69823
DCTPP1	-0.94834	0.69823
TDP2	-1.10188	0.69823
CD276	0.678054	0.69823
ATP5D	0.655396	0.69823
CUL2	0.939976	0.69823
MEPCE	1.3411	0.69823
HEATR1	0.599439	0.69823
PELO	1.00266	0.69823
KIAA1161	-4.24407	0.69823
PHKA2	0.702009	0.69823
TMCO1	0.445839	0.69823
SLC25A22	0.949215	0.69823
LANCL1	-0.13189	0.69823
CWC27	-0.74808	0.69823
LSG1	0.872135	0.69823
CRYM	-0.26858	0.69823
NDC1	-0.48007	0.69823
SYNM	-0.74467	0.69823
PDPR	-0.31619	0.69823
RDH14	0.604321	0.69823
XPNPEP1	0.364644	0.69823
SMC3	-0.29475	0.69823
ARPC1B	0.319545	0.69823
EWSR1	0.546691	0.69823
SF3B6	-0.80728	0.69823
MAPRE3	0.811875	0.69823
MTFP1	0.740763	0.69823
TRIM22	3.47332	0.69823
PKN2	0.308437	0.69823
OGT	-0.69493	0.69823
RPL24	2.34883	0.69823
ACOT9	0.411305	0.69823
MON1B	-1.57624	0.69823
ATRN	-1.08363	0.69823
RBM45	0.381546	0.69823
PYGL	-0.18993	0.69823
SKP1	-0.18795	0.69823
SLC25A20	-0.36911	0.69823
FBXO3	-0.63134	0.69823
RFC3	-2.17268	0.69823
SEC63	0.55177	0.69823
VPS53	-0.87245	0.698015
NUP188	-0.60856	0.698015
SSH3	-0.80603	0.698015
SEC61A1	1.0716	0.697538
CLN6	1.14704	0.695899
POGLUT1	0.872503	0.695469
FASN	-0.49356	0.695469
SVIL	0.747695	0.695469
DNAJB1	0.44856	0.695469
WIPF1	0.848559	0.695171
EPB41L5	-1.56406	0.691556
CTSC	-1.38367	0.691556
EML3	-0.54078	0.691556
UBA3	0.265443	0.691556
SEPHS1	0.385455	0.691556
NEDD8	-0.60234	0.691556
ATP6AP1	-0.32724	0.691556
PARP9	0.673599	0.691556
B2M	4.01369	0.691556
ASCC3	0.651117	0.691556
AIMP1	0.460714	0.691556
STAU1	0.463398	0.691556
EIF3G	0.405098	0.691556
DDB1	-0.26777	0.691556
RNMTL1	0.906617	0.691556
AHNAK2	-0.25792	0.691556
DIAPH1	0.57365	0.691556
SLC31A1	-0.35074	0.691556
DERL2	-0.12041	0.691556
LTN1	-0.25478	0.691556
FLRT3	0.731529	0.691556
BLMH	1.176	0.691556
SULT1A4	0.759365	0.691556
SP100	1.3071	0.691556
PRKCSH	-0.29079	0.691556
FLNB	0.423373	0.691556
GSTO1	0.734013	0.691556
SYNRG	0.698358	0.691556
CAST	0.14627	0.691556
TBC1D15	-0.37374	0.691556
COTL1	-1.08604	0.691556
CD68	2.34307	0.691556
SETD7	-2.96524	0.691556
IRF2BP1	-0.53016	0.691556
KNOP1	1.38142	0.691556
STK39	0.429763	0.691556
POLA1	0.658176	0.691556
COMTD1	0.570977	0.691556
RANGAP1	0.465762	0.691556
TM4SF20	-2.04643	0.691556
ALDH1L2	0.817754	0.691556
ACOT7	0.217115	0.691556
MPRIP	-0.26633	0.691556
MTHFD2	0.209336	0.691556
QRICH1	2.05623	0.691556
SCAMP2	-0.5428	0.691556
HEXB	-0.31772	0.691556
KIF4A	-0.78706	0.691556
PANK3	0.496385	0.691556
POFUT1	0.134178	0.691556
RAB4B	0.579569	0.691556
LARP4	1.46266	0.691556
UBE2R2	-0.26216	0.691556
SNRPA1	-0.33567	0.691556
SLC44A1	0.388033	0.691556
CDC42SE2	1.52672	0.691556
RAD23B	0.392509	0.691556
HNRNPLL	0.305942	0.691556
TP53I11	-0.37789	0.691556
CYC1	0.451081	0.691556
MYSM1	2.01792	0.691556
ATXN2L	0.880202	0.691556
BEND7	-0.32839	0.691556
SRRT	0.303064	0.691556
GPN3	-0.56408	0.691556
IMPA1	0.889035	0.691556
CCDC86	1.74455	0.691556
AGR2	-0.41699	0.691556
FTSJ3	0.41477	0.691556
ABLIM1	0.824668	0.691556
NSUN5	1.01182	0.691556
RTFDC1	-2.06399	0.691535
FAM91A1	0.401986	0.69053
XDH	0.604576	0.69053
ZNF593	-0.5689	0.69053
TMEM132A	0.682488	0.69053
NOLC1	0.627565	0.69053
RAB8A	-0.33035	0.69053
RICTOR	0.33737	0.69053
ARSA	-1.25489	0.690043
EMC4	0.589107	0.690043
PPAN	0.726625	0.690043
FA2H	0.923774	0.690043
EIF4E2	-1.01467	0.690043
RPL37A	0.268606	0.690043
CCAR1	0.479174	0.690043
FOCAD	0.622665	0.689661
ANAPC4	0.830305	0.689661
TUBB2A	0.788968	0.689661
SCRN1	0.276666	0.689661
TUBA1C	0.539974	0.689661
ALG13	-0.56157	0.689661
ABCC1	0.461615	0.689661
BCAS1	-1.10702	0.689661
IL18R1	2.01835	0.689661
MRPL38	-3.04686	0.689661
MAP7D1	0.706136	0.689661
CALD1	0.608058	0.68946
YBX3	0.497256	0.688566
CCDC93	0.374158	0.688388
PEX5	1.72423	0.687934
BAX	-0.19327	0.687934
EPB41	2.61596	0.68689
ARL6IP1	2.08057	0.686692
RHOG	0.560864	0.686552
LUZP1	0.628496	0.686552
CDV3	0.08878	0.686552
TP53RK	0.317309	0.686552
ZC3H11A	0.442882	0.686552
ARAP1	0.942934	0.686552
GOLGA3	-0.3473	0.686552
NME3	-0.478	0.686552
TMEM106B	-0.58039	0.686552
AQR	-0.62446	0.686552
REEP3	-0.22017	0.686552
HDGF	0.449123	0.686552
HIST2H2AC	-0.08502	0.685975
GATSL2	-0.95969	0.685975
GTPBP10	0.625231	0.685975
BIRC6	-0.1734	0.685005
RBM15B	0.297787	0.685005
SPECC1	0.421418	0.684673
HGS	0.325129	0.684447
CDC5L	0.482655	0.684447
SPRYD7	0.45076	0.684447
CETN2	-2.54138	0.684447
AK4	0.526579	0.684447
ERAL1	-0.51316	0.684447
WDR91	0.67795	0.684447
HSDL2	0.440882	0.684447
TOMM22	2.26225	0.684447
PPAP2A	1.9568	0.684447
DYNLRB1	-0.50525	0.684447
SLC25A4	-1.18316	0.684447
MPP6	-0.24321	0.684447
NDRG3	-0.43864	0.684447
ZNF622	0.669155	0.684447
MYO1B	0.362161	0.684447
S100A4	-0.30557	0.684447
RPRD1A	-0.2793	0.684447
C8orf33	0.765442	0.684447
FLAD1	1.17677	0.684447
KARS	0.644749	0.684447
VPS33A	1.32144	0.684447
L2HGDH	0.277905	0.684447
FAM45A	0.755897	0.684447
AGRN	1.45043	0.684447
ARFIP2	-0.40314	0.684447
TRIM32	-0.70447	0.684447
PPP6R1	1.70007	0.683998
ACADM	-0.25801	0.683998
TRIM33	-0.53811	0.683998
PIAS1	-0.4185	0.683998
PSMB4	0.288872	0.683642
IAH1	0.470937	0.683642
STAM	0.685455	0.68327
DERL1	0.621392	0.68327
NSUN2	0.407281	0.68327
INTS1	2.46293	0.68327
TBXAS1	-0.58172	0.68327
PSMA2	0.465378	0.682631
DDX49	2.18865	0.682631
DDX56	0.495553	0.682631
WDR82	-0.94743	0.682566
IMP4	0.429683	0.682566
CDKN2AIP	0.52085	0.682566
NDUFB11	-0.37684	0.682566
NT5C3B	0.898746	0.682566
RCOR1	0.639383	0.682566
EMC1	0.305562	0.682566
XPC	0.745694	0.682566
EXOC4	-0.29454	0.682566
CD2BP2	0.139913	0.682288
TMEM14C	0.440021	0.682288
MRPL16	0.324785	0.682288
ITGAV	0.322746	0.682288
PPIL3	0.591281	0.682288
MVP	0.572083	0.682288
HSD17B10	0.386293	0.682288
CAPG	0.451334	0.682288
VAC14	0.255353	0.682288
RPL28	0.343399	0.682288
CD44	0.446523	0.682146
CDK11B	0.875578	0.682146
MCM7	-0.35406	0.682146
GDI2	0.38367	0.682146
HNRNPM	0.298811	0.681986
ERBB2IP	-0.5994	0.681986
PURA	0.254043	0.680854
PIN4	-0.38619	0.680854
ACSS1	1.26406	0.680854
MB21D1	1.00544	0.680854
GALC	-0.46247	0.680854
MAGED1	-2.68617	0.680854
USO1	0.380075	0.680854
ELMO1	2.76469	0.680854
FADS2	-2.64063	0.680854
CD151	-1.14418	0.680854
RPL5	0.34862	0.680854
HMMR	-0.76516	0.680854
TPM1	0.457928	0.680854
FECH	0.661034	0.680854
COMMD1	-1.11779	0.680854
TRIM28	-0.09883	0.680854
SLC22A3	-1.95539	0.680854
RMDN2	0.705631	0.680854
CTDP1	1.18219	0.680854
TTI1	-0.55198	0.680854
MRPS36	-1.45064	0.680854
FAM49B	0.559975	0.680854
U2AF1	0.309973	0.680854
SRPK1	0.614669	0.680854
MPST	0.621731	0.680854
HMGCL	0.551865	0.680854
MFAP1	0.482302	0.680854
DHTKD1	1.07298	0.680854
ERO1L	0.345135	0.680854
CST3	-2.03684	0.680854
SLC27A2	0.458035	0.680854
NUP35	0.185353	0.680854
SNX9	0.441392	0.680854
CTSZ	-0.89818	0.680854
ETHE1	0.571677	0.680854
SNRNP70	0.320419	0.680854
LAMP1	0.197637	0.680854
RHBDD2	1.09644	0.680854
TXNRD1	0.45126	0.680854
MPDU1	0.274344	0.680854
NIPSNAP1	0.404543	0.680854
LARP1	0.253909	0.680854
MSH2	-0.26858	0.680854
UACA	-0.1732	0.680854
ABR	0.238618	0.680854
DARS	0.520878	0.680854
PDLIM7	1.81438	0.680854
SPTBN1	0.333171	0.680854
NDUFA10	-0.30086	0.680854
CTTN	0.364777	0.680854
TET2	1.78479	0.680854
TACO1	0.744087	0.680854
NOL7	0.632766	0.680854
SNAP25	0.583873	0.680854
THEM6	-0.31396	0.680854
NDUFB1	-0.17911	0.680854
PDXDC1	-0.31813	0.680854
NELFE	0.510818	0.680854
CPPED1	0.167096	0.680854
TJP2	0.60457	0.680854
BICC1	0.999897	0.680854
MRPS17	-0.47401	0.680854
ESD	0.329811	0.680854
ARHGEF10	-0.32685	0.680854
GRAMD1A	0.205768	0.680854
UBL7	-1.6699	0.680854
EFHD2	1.10011	0.680854
GNE	0.396072	0.680854
DNTTIP2	0.183183	0.680854
TMEM126A	0.477011	0.680854
PPP1CC	-0.48091	0.680854
MRPS15	1.22103	0.680854
PPIH	0.293208	0.680854
LRWD1	0.520795	0.680854
NDUFB10	-1.12782	0.680854
SNX6	0.507007	0.680854
CDKN2AIPNL	-0.38313	0.680854
TRMT61A	0.655775	0.680854
SDE2	-0.50283	0.680854
PRCC	0.542111	0.680854
NOL10	1.09857	0.680854
ERGIC3	-1.54881	0.680854
FUS	0.380358	0.680854
CSNK2B	0.456867	0.680854
GTF2H1	0.450537	0.680854
QSOX2	0.254881	0.680854
PGM2	-0.57794	0.680854
NAF1	-1.34254	0.680854
BAIAP2L1	0.270254	0.680854
MYH10	-0.21929	0.680854
GRB10	0.905304	0.680854
TXNDC9	-0.5579	0.680854
TCEAL1	-0.85333	0.680854
EHD2	-0.57197	0.680854
AP3S1	1.73655	0.680854
URB2	-1.60578	0.680854
HIST1H1C	-0.17583	0.680854
DHX38	-1.30737	0.680854
AKT1	0.344159	0.680854
IDH3B	0.356065	0.680854
UBA6	0.23024	0.680854
ACTR10	0.511434	0.680854
HIGD1A	-0.56476	0.680854
ANO6	0.203391	0.680854
INF2	0.590864	0.680854
ZAK	-0.2808	0.679813
SLC23A1	-1.45499	0.679813
CLUH	0.496424	0.6797
EIF4G1	0.383925	0.6797
GALNS	-1.9812	0.678074
ACLY	-0.22427	0.678033
AAK1	-0.3903	0.677707
RQCD1	-0.12343	0.677707
VANGL1	-0.56702	0.677707
CDS2	1.0861	0.677707
FAM213A	0.583387	0.677707
ARHGAP17	0.82682	0.677707
MRPL28	-0.41727	0.677707
TSR1	0.200834	0.677707
PXN	1.63786	0.67718
GLA	-0.1136	0.67718
EHBP1	0.62162	0.67718
PAK1IP1	0.781473	0.67718
RABAC1	-1.19095	0.67718
DDX6	-0.45316	0.67718
NRCAM	-0.68369	0.677016
HNRNPA2B1	0.389193	0.676368
TTC27	0.888749	0.676271
NEDD1	1.50298	0.676271
PLEKHG3	1.156	0.675962
EIF4G2	0.498164	0.675426
XPNPEP3	-0.82067	0.675426
LLGL1	0.855708	0.675426
MT-ND1	1.15489	0.675426
ARMT1	0.54477	0.675426
PPP1R12C	2.04323	0.675426
BID	0.230585	0.675426
NEDD4L	0.347335	0.675426
CLIP1	0.592026	0.675426
DCTN4	0.116456	0.675426
POF1B	-0.63692	0.675426
YARS	0.621562	0.675426
SYNCRIP	0.264785	0.675426
SCPEP1	-0.18331	0.675426
BPGM	3.41228	0.675426
CMC1	-1.14551	0.675426
ACTBL2	-4.87498	0.675426
MARCKS	1.08477	0.675426
TSPAN14	-0.38859	0.67458
CKAP5	-0.20175	0.67458
SRRM1	0.224378	0.67458
COMT	0.337493	0.67458
DDX31	1.08898	0.67458
STX8	-1.23281	0.674484
COPS8	-0.29793	0.674376
ECM29	0.461115	0.673657
FRG1	-0.13554	0.673561
RPP25L	0.465981	0.672256
RPL36AL	-1.36267	0.672256
FARP1	-0.70247	0.672256
TMEM56	-1.44793	0.672256
APEX1	0.389246	0.672256
FBXO17	-0.67886	0.672256
TRRAP	-1.42844	0.671198
ARL3	-0.42376	0.671198
PITRM1	0.327731	0.67032
GMPR2	0.289177	0.67004
TUBA8	0.481022	0.668166
FLNA	0.329199	0.668166
DHX30	-0.37086	0.668166
NCEH1	0.680659	0.668166
ALG1	1.03063	0.668166
DNAJC2	0.509007	0.668166
BCCIP	-0.74554	0.668166
CD9	0.489587	0.668166
RPF1	1.96942	0.668166
INPPL1	0.747022	0.668166
SGSH	-0.54271	0.668166
FLVCR1	-0.34579	0.668166
ARSE	0.375462	0.668166
YPEL5	0.043904	0.668166
USMG5	-0.24115	0.668166
ALG9	-0.84525	0.668166
SLC4A7	0.742258	0.668166
MRPL37	-0.41943	0.668166
USP3	-0.22961	0.668166
NT5C2	0.292637	0.668166
DFNA5	0.494596	0.668166
AKAP1	-0.35506	0.668166
DDT	0.245211	0.668166
PPFIBP1	0.453145	0.668166
ZNF518B	3.5113	0.668166
PMVK	-0.27841	0.668166
TOMM70A	0.592705	0.668166
WDR13	1.2514	0.668166
ATP5O	-0.28129	0.668166
UBE2E1	0.626973	0.668166
SMC5	1.14558	0.668166
HELZ2	2.54376	0.668166
PTBP1	0.175523	0.668166
DECR1	0.636957	0.668166
ACSL3	0.519369	0.668166
NUMB	0.709866	0.668166
LCMT1	0.683495	0.668166
EFR3A	0.430344	0.668166
MVB12A	0.715633	0.668166
ZMYND8	-2.21175	0.668166
MYLK	-0.37896	0.668166
CYSTM1	0.556312	0.668166
AP1G2	-2.63338	0.668166
RHOA	0.21716	0.668166
FXN	-0.17859	0.668166
CDK7	2.22976	0.668166
CORO7	0.106835	0.668166
MRPS28	-0.29745	0.668166
U2AF2	0.32326	0.668166
ANXA4	-0.19785	0.668166
GIPC1	-0.39135	0.668166
TNKS1BP1	0.45007	0.668166
PAPSS2	0.371327	0.668166
PPAP2C	-1.8289	0.668166
RBM33	0.466005	0.668166
AP3D1	0.518735	0.668166
UTP14A	0.39387	0.668166
STRBP	-1.057	0.668166
LAMC1	0.547488	0.668166
PAK1	-0.6245	0.668166
RAP2B	0.388874	0.668166
RPL6	0.345089	0.668166
RPL3	0.486511	0.668166
SBNO1	-0.57464	0.668166
CDC123	-0.43284	0.668166
MARS	0.193134	0.668166
MGAT1	0.623731	0.668166
PAWR	0.53156	0.668166
VASP	0.678832	0.668166
TMEM43	0.192619	0.668166
TMX1	0.606336	0.668166
C5orf51	0.896739	0.668166
ASAH1	-0.34632	0.668166
NUDT19	0.305893	0.668166
PCF11	0.631419	0.668166
DHX37	0.700705	0.668166
MRPL54	0.882231	0.668166
NQO2	-0.24598	0.668166
GCSH	-0.48755	0.668166
TMEM208	0.999979	0.668166
ANAPC5	-0.24898	0.668166
TRMT5	0.518791	0.668166
BET1	0.651667	0.668166
DHPS	-0.58182	0.668166
RAB11FIP5	0.458796	0.668166
RPLP0	0.440462	0.668166
UAP1L1	0.508242	0.668166
PSMB3	0.570793	0.668166
RPL10	0.471052	0.668166
RMDN3	1.16013	0.668166
TES	0.404223	0.668166
ACSL4	0.319383	0.668166
MRPL2	-0.10685	0.668166
TRAPPC12	-0.16658	0.668166
NFIC	-0.55475	0.668166
RRAGC	0.249318	0.668166
COG3	1.05941	0.668166
VAV2	-0.62925	0.668166
AS3MT	-1.8035	0.668166
RAB29	0.810666	0.668166
ILVBL	0.312823	0.667731
PDZD11	-0.22718	0.667708
TMEM123	0.645991	0.667708
PREPL	-0.17691	0.667708
AMPD2	-1.96292	0.667708
DDX24	0.562534	0.667708
CNOT3	1.4728	0.667708
PNMA2	-0.19135	0.667708
PSMD7	0.289133	0.667708
HSPA12A	0.2313	0.667708
IBA57	0.95267	0.667708
OCIAD2	-0.45954	0.667708
NUP62	0.688235	0.667708
AKT2	0.446426	0.667708
USP11	0.59543	0.667708
HIST1H2AC	-1.16879	0.667708
MAP2K3	1.38808	0.667708
TOR1AIP1	0.242807	0.667708
NXF1	0.247478	0.667708
RANBP3	0.298057	0.667708
MTPAP	-2.94279	0.667708
CSNK1A1	-0.61872	0.667708
TECR	0.303182	0.667708
AKAP10	1.47361	0.667708
ASMTL	-0.63272	0.667708
NOC3L	0.606585	0.667708
LBR	0.420443	0.667708
SUB1	0.544563	0.667708
DIS3	0.233822	0.667708
BCKDHA	-0.46186	0.667708
PSMC1	0.559675	0.667708
YTHDF2	0.148107	0.667708
LRRC16A	0.563039	0.667708
THOC5	-0.11294	0.667708
ITPA	0.301739	0.667708
IGF2BP1	0.377916	0.667708
MINPP1	0.504043	0.667708
IMPAD1	1.22164	0.667708
TARDBP	0.3022	0.667708
MLYCD	0.110857	0.667708
SH3PXD2B	0.552947	0.667708
MSTO1	-0.92658	0.667708
B4GAT1	-1.07487	0.667708
ACAT2	0.21242	0.667708
UTP11L	-0.49552	0.667708
ARL8B	0.063921	0.667708
SLC16A4	-0.95464	0.667708
SLC27A4	1.16449	0.667708
KIF2A	0.388328	0.667708
TMX2	-0.17707	0.667708
PDCD6	-0.39404	0.667708
PSMB5	-0.12249	0.667708
UBLCP1	0.523548	0.667708
RTCB	0.588984	0.667708
MBD2	1.11264	0.667708
GTF2B	0.823709	0.667708
GOLIM4	-1.58021	0.667708
UFM1	-0.58105	0.667708
FARP2	0.857032	0.667708
PTP4A1	0.265957	0.667708
PI4KA	-0.00075	0.667708
PSMC4	0.317349	0.667708
RAB32	0.741501	0.667708
HIST2H2AB	0.635244	0.667708
EIF3K	-0.23319	0.667708
UBQLN1	0.112644	0.667708
LPIN1	-0.57903	0.667708
ITGA3	0.792304	0.667708
SLC25A19	-0.57753	0.667708
MRPS5	0.399099	0.667708
FLOT1	0.468403	0.667708
EIF6	0.626589	0.667708
UBE2T	-1.08456	0.667708
LRPAP1	-0.36589	0.667708
DNPH1	0.697261	0.667708
POLR2E	-0.42767	0.667708
BCLAF1	0.287338	0.667708
AIFM2	0.668516	0.667708
MRPL44	-0.06423	0.667708
TFG	0.440519	0.667708
NCAPG	-0.37314	0.667708
CBR3	0.527985	0.667708
TXNDC12	-0.43039	0.667708
SUN1	0.249418	0.667708
NBAS	0.959654	0.667708
WDR75	0.640873	0.667708
ADK	0.590323	0.667708
MLST8	0.745933	0.667708
SDHD	0.281568	0.667708
SH2D4A	0.818874	0.667708
EGLN1	0.932839	0.667708
PRDX4	0.1941	0.667708
CCDC124	0.085752	0.667708
NAA10	0.373221	0.667708
DDX52	0.853975	0.667708
INPP1	0.826847	0.667708
KIAA1468	-0.39832	0.667708
ADD2	0.300875	0.667708
MAP4K4	1.02977	0.667708
PTPRK	-0.43645	0.667708
SNRPD1	0.249222	0.667708
DDX47	0.51778	0.667708
HDGFRP2	0.436115	0.667708
IPO11	0.800124	0.667708
ETFA	0.425899	0.667708
FIS1	1.00947	0.667708
SMC1A	-0.27677	0.667708
GHDC	0.092981	0.667708
ANKRD17	0.362604	0.667708
HINT1	-0.20751	0.667708
PKP3	-0.09847	0.667708
DAB2	-0.86704	0.667708
POLR3A	0.736807	0.667708
XIAP	-0.54979	0.667708
SMG9	0.425564	0.667708
SERPINH1	0.434617	0.667708
IQGAP2	-0.29848	0.667708
HPGD	-0.17917	0.667708
MRPL51	1.6412	0.667708
ADI1	-0.32403	0.667708
USP47	-0.50407	0.667708
FNTB	0.24764	0.667708
MAD2L1	-0.93213	0.667708
ADSL	0.196612	0.667708
SOD1	0.387772	0.667708
DDI2	-0.285	0.667708
MAOA	0.782712	0.667708
PTRHD1	-0.39879	0.667708
NDUFA11	-0.08058	0.667708
LPCAT3	0.357656	0.667708
RAB3GAP1	0.369159	0.667708
PDS5A	-0.0792	0.667708
DCAF13	0.570527	0.667708
CPSF6	0.363527	0.667708
CDK5RAP3	-0.83288	0.667708
RAD50	-0.40125	0.667708
FIP1L1	0.603732	0.667708
RIC8A	0.817289	0.667708
TMEM87A	0.380485	0.667708
TMED9	-0.32842	0.667708
HDAC6	3.15392	0.667708
UBAP2L	0.234759	0.667708
FAM162A	-0.47425	0.667708
BCAS3	-0.60112	0.667708
MVD	1.27308	0.667708
POLR1A	0.235308	0.667708
DENR	1.21104	0.667708
CHD1L	1.13109	0.667708
SNX8	0.754716	0.667708
ARL2BP	2.47003	0.667708
EMC2	0.57935	0.667708
GNL3	0.613694	0.667708
MTA3	-0.79939	0.667708
PLOD1	-0.02068	0.667708
CGGBP1	-0.33848	0.667708
ME2	0.125348	0.667708
LARP7	0.411445	0.667708
GCLM	0.288607	0.667708
MCM4	-0.16534	0.667708
SIPA1L3	-0.76888	0.667708
FCF1	1.39928	0.667708
BAG1	0.762694	0.667708
HIST1H1E	1.05147	0.667708
CCDC47	0.163908	0.667708
SLC39A11	-0.43713	0.667708
SUGP2	-0.50045	0.667708
EMG1	0.218449	0.667708
DAPK3	1.01412	0.667708
ENTPD8	4.01286	0.667708
HNRNPF	0.346963	0.667708
PSMD14	0.236879	0.667708
S100A10	-0.47878	0.667708
GNAS	0.356913	0.667708
ATP1B3	-0.0874	0.667708
BRD4	-0.13974	0.667708
ISOC1	0.358869	0.667708
AP1S1	-0.37527	0.667708
0	0.611535	0.667708
C1QTNF1	0.271101	0.667708
PSMD6	0.186989	0.667708
VRK2	0.366665	0.667708
C9orf89	0.565037	0.667708
PARN	0.39067	0.667708
HMGCS1	-0.41464	0.667708
EDC4	0.388075	0.667708
ACO1	0.768682	0.667708
WDR33	0.468931	0.667708
C16orf58	0.775569	0.667708
RPL27A	0.364399	0.667708
RAB1A	0.123941	0.667708
TMOD3	-0.0856	0.667708
ARPP19	0.548632	0.667708
PFN2	-0.11516	0.667708
SLC12A4	-0.30085	0.667708
PDS5B	-0.19374	0.667708
LUC7L2	-0.20207	0.667708
ARHGEF2	1.1087	0.667708
DRG2	0.336896	0.667708
RBBP4	-0.64903	0.667708
POP4	0.715878	0.667708
KPNA4	0.441798	0.667708
MITD1	0.678504	0.667708
CCBL2	0.027543	0.667708
ABCF3	-0.31741	0.667708
DSG2	-0.81502	0.667708
RAB35	0.422065	0.667708
HSPA4	0.405586	0.667708
GRWD1	0.311878	0.667708
ARHGEF16	0.778046	0.667708
DDX21	0.475951	0.667708
NIPA1	0.242154	0.667708
SSU72	-0.20495	0.667708
AP2A2	0.308015	0.667708
RANBP9	-0.1695	0.667708
NSFL1C	0.463934	0.667708
TMEM259	-0.78922	0.667708
PPM1A	-0.16902	0.667708
TCIRG1	2.09132	0.667708
THUMPD1	0.544293	0.667708
UBXN6	0.734743	0.667708
RAC1	0.407935	0.667708
PRPF8	-0.0914	0.667708
TCERG1	-0.19796	0.667708
TMEM97	-0.02071	0.667708
HNRNPH3	0.335873	0.667708
CPSF3	-0.5389	0.667708
CD97	-0.00472	0.667708
ARF5	0.14354	0.667708
PPM1G	0.213774	0.667708
ITCH	-0.29231	0.667708
SPCS1	0.311148	0.667708
SULT1A1	1.18182	0.667708
ANXA13	-0.04504	0.667708
PPP4R1	0.37675	0.667708
CAP1	0.189043	0.667708
RPL8	0.481416	0.667708
PPP2R5D	-0.11322	0.667708
GLRX3	0.163744	0.667708
ZC3HAV1L	-1.25439	0.667708
BCAP31	0.441134	0.667708
PKP2	-0.1738	0.667708
GMDS	0.395323	0.667708
PSIP1	0.268603	0.667708
PDCD2L	-2.05195	0.667708
NDUFS3	-0.1567	0.667708
B4GALT4	-0.51241	0.667708
KIAA1033	0.158089	0.667708
MTX2	0.326401	0.667708
PROCR	-0.17951	0.667708
HIST1H1B	0.434264	0.667708
RBKS	2.2248	0.667708
PLCB3	0.333968	0.667708
CHD8	1.51212	0.667708
SLC7A11	-1.34515	0.667708
DUSP12	0.159612	0.667708
IPO5	0.583471	0.667708
TUBB8	0.86452	0.667708
H2AFV	-0.03909	0.667708
GPD2	0.437176	0.667708
POR	0.09321	0.667708
PC	0.433979	0.667708
SCAMP1	0.475756	0.667708
RPL9	0.099579	0.667708
SPCS3	-0.18387	0.667708
PHKA1	-0.2275	0.667708
MED27	-0.43788	0.667708
LARP4B	0.391903	0.667708
DDX39B	0.059874	0.667708
KAT7	-0.59643	0.667708
NCL	0.252961	0.667708
S100P	-0.59253	0.667708
RNF31	1.67809	0.667708
ACSF3	-0.44291	0.667708
DOCK11	-1.78537	0.667708
GTF3C3	-0.18103	0.667708
RBM27	0.194353	0.667708
AXL	-0.4111	0.667708
PPIG	0.602884	0.667708
GTF2E1	0.520167	0.667708
TAX1BP3	-0.23242	0.667708
HDHD3	1.77292	0.667708
PUF60	-0.00531	0.667708
KIFC3	0.21303	0.667708
FEN1	-0.21726	0.667708
RPL17	0.180243	0.667708
PDHX	0.031091	0.667708
EIF1	-0.56785	0.667708
ERH	0.0432	0.667708
AAGAB	0.347308	0.667708
PPP1CB	-0.16552	0.667708
IQSEC2	1.74785	0.667708
KLC1	0.418897	0.667708
KRTCAP2	-0.10231	0.667708
PCYT1A	0.513448	0.667708
KDM1A	-0.45983	0.667708
TMX4	-0.51431	0.667708
CPNE2	1.13301	0.667708
DDX5	-0.05509	0.667708
RBBP7	-0.41621	0.667708
GOLGA2	-0.39229	0.667708
DPM1	-0.2505	0.667708
MECP2	0.592078	0.667708
FUNDC2	0.613088	0.667708
NANS	-0.21311	0.667708
SEPT10	-0.10744	0.667708
SNX4	0.263727	0.667708
DNAJB6	-0.78195	0.667708
FAM210A	1.63847	0.667708
SCRIB	0.193506	0.667708
MRPL10	1.34753	0.667708
MATR3	0.463835	0.667708
RRS1	0.163633	0.667708
TMX3	0.628038	0.667708
MTX1	-0.82257	0.667708
PABPN1	-0.42225	0.667708
PDLIM5	0.422501	0.667708
TMEM209	-0.33024	0.667708
PDZD8	-0.59163	0.667708
GNAI2	0.143655	0.667708
POP7	-0.09888	0.667708
LIN7C	-0.16697	0.667708
DDAH1	-0.74464	0.667708
FTL	0.675537	0.667708
WASF2	0.998377	0.667708
CTPS1	0.469731	0.667708
YIF1B	-0.05577	0.667708
CBX8	0.404648	0.667708
RPS9	0.41251	0.667708
CYB5R3	0.233582	0.667708
RBM39	-0.13571	0.667708
CELF1	0.481252	0.667708
XPO4	1.23527	0.667708
TBL2	-0.58713	0.667708
HTRA2	-0.75185	0.667708
DRG1	-0.05595	0.667708
YWHAE	-0.39776	0.667708
ZFYVE16	0.539502	0.667708
TROVE2	0.005045	0.667708
SELENBP1	-0.22202	0.667708
CCDC97	-0.88177	0.667708
PDE4D	0.164812	0.667708
CTCF	0.846739	0.667708
PDLIM1	0.389388	0.667708
SLC9A3R1	-0.13198	0.667708
SEC24A	0.351629	0.667708
EBNA1BP2	0.428799	0.667708
LEPRE1	0.561585	0.667708
MYO5C	3.51251	0.667708
TTC7A	-0.63609	0.667708
EIF2A	0.350519	0.667708
RPE	-0.59088	0.667708
ROCK2	0.306348	0.667708
SAMD4B	-0.44542	0.667708
PSMC5	0.06245	0.667708
STMN2	-3.82425	0.667708
NOP2	0.225537	0.667708
ALG8	-2.33708	0.667708
PPP2R5C	-0.30332	0.667708
PPP1R7	-0.37705	0.667708
PPP5C	0.027366	0.667708
GIT2	1.54891	0.667708
TIAL1	0.077657	0.667708
RP2	0.587587	0.667708
SAAL1	0.497585	0.667708
MAK16	0.074992	0.667708
MYO18A	0.350335	0.667708
GTF2F1	0.446942	0.667708
MESDC2	0.069065	0.667708
SMNDC1	0.096532	0.667708
AGFG1	0.277195	0.667708
GNPNAT1	-0.51786	0.667708
PPM1F	0.163291	0.667708
FKBP10	-0.07703	0.667708
SPTAN1	0.309321	0.667708
RPL22L1	0.384483	0.667708
BAZ1A	2.34501	0.667708
ELOVL1	0.322882	0.667708
ANKHD1	0.543401	0.667708
SLC35E1	-0.79426	0.667708
BYSL	0.60017	0.667708
FBLIM1	0.268006	0.667708
MAP4	0.42966	0.667708
TERF2IP	-0.76801	0.667708
RPL32	0.351489	0.667708
DDX3X	0.336305	0.667708
IVNS1ABP	-0.26239	0.667708
GORASP2	0.455736	0.667708
TARS2	-0.14172	0.667708
SLC30A5	-1.25531	0.667708
FHL2	0.675227	0.667708
HNRNPU	0.431128	0.667708
FITM2	-0.34053	0.667708
CTR9	1.55931	0.667708
SGPL1	0.355484	0.667708
SNRPA	-0.26132	0.667708
OCC1	0.5155	0.667708
PSMG1	0.117679	0.667708
RNF14	1.2577	0.667708
RTN4	0.536472	0.667708
PSMA5	0.378759	0.667708
GGA1	0.746008	0.667708
ACBD5	0.219155	0.667708
PPOX	1.01299	0.667708
RPP38	-0.11007	0.667708
PSMB6	-0.12084	0.667708
TRIM56	0.163349	0.667708
SNRNP200	-0.38494	0.667708
ARHGEF1	0.619027	0.667708
MRPL46	-0.08377	0.667708
DYNLT1	0.717178	0.667708
MTHFD1L	0.282806	0.667708
RTCA	0.289954	0.667708
SDAD1	0.481821	0.667708
TACC1	0.25488	0.667708
DNAJC11	0.143042	0.667708
TUBGCP3	0.230389	0.667708
PODXL	0.543076	0.667708
DPYSL3	0.277389	0.667708
MON2	0.626257	0.667708
TRIP4	-0.09321	0.667708
DLST	0.459772	0.667708
MTPN	0.05396	0.667708
SRP9	-0.18466	0.667708
HSPA5	0.268347	0.667708
TTLL12	-0.08597	0.667708
NME2P1	0.010527	0.667708
UBA5	0.335207	0.667708
RPL34	0.356843	0.667708
LAS1L	-0.3899	0.667708
L3HYPDH	0.495185	0.667708
ALDH3A1	-0.17672	0.667708
BAZ1B	0.061097	0.667708
CHMP2A	-0.02564	0.667708
RSL1D1	0.382635	0.667708
GMPPB	-0.09992	0.667708
ARFGEF1	-0.20953	0.667708
MRPL45	0.34434	0.667708
VPS11	0.501056	0.667708
RPL30	0.439038	0.667708
TMEM214	-0.11669	0.667708
TSEN34	-1.22596	0.667708
VTI1B	-0.42023	0.667708
DFFA	-0.23501	0.667708
RBM26	0.723147	0.667708
PPP1R8	0.388669	0.667708
ABCF2	-0.59258	0.667708
SIRT3	-0.37884	0.667708
DUSP3	-0.32871	0.667708
RBMS2	0.52001	0.667708
NLRC3	-0.00298	0.667708
FAF1	-0.19826	0.667708
AMHR2	-0.84196	0.667708
CAT	-0.22737	0.667708
SCARB2	-0.08595	0.667708
RANBP1	-0.53836	0.667708
HSPA13	-0.68722	0.667708
QIL1	0.617007	0.667708
CPT1A	-0.04406	0.667708
UBE2Q1	4.45365	0.667708
NRAS	0.218625	0.667708
FAM134C	0.033145	0.667708
CKAP4	0.424357	0.667708
PAPSS1	0.998461	0.667708
MYEF2	-0.02686	0.667708
ACTL6A	0.469853	0.667708
EHHADH	0.438119	0.667708
MRPL14	-0.22586	0.667708
DIS3L2	0.537018	0.667708
U2SURP	0.717418	0.667708
OTUB1	-0.76369	0.667708
AP4E1	0.433321	0.667708
MOV10	0.721315	0.667708
ATP5EP2	0.562239	0.667708
LASP1	-0.40968	0.667708
SKIV2L2	-0.1759	0.667708
ITGA1	0.269398	0.667708
SRP54	0.218543	0.667708
PECR	0.673452	0.667708
UFSP2	-0.75902	0.667708
TMED5	-0.3719	0.667708
HMGA2	-1.47454	0.667708
PRUNE	-0.35216	0.667708
NEK9	0.380693	0.667708
LSM4	0.096253	0.667708
EIF2S3	0.348156	0.667708
YTHDF1	0.724388	0.667708
SUPV3L1	0.113603	0.667708
ZNF346	-0.57696	0.667708
GGH	-0.94005	0.667708
PSMC6	0.178883	0.667708
SMARCC2	-0.2803	0.667708
ATP1A1	-0.10598	0.667708
TMED10	0.190425	0.667708
INTS4	-0.34916	0.667708
C2orf47	0.284882	0.667708
TMEM256	0.619593	0.667708
RABGGTB	-0.11786	0.667708
SAFB	0.321385	0.667708
FAM98C	0.820424	0.667708
TXNDC5	-0.23585	0.667708
OGDH	0.329751	0.667708
ANP32A	-0.52846	0.667708
NUBP2	0.507433	0.667708
DDX54	0.539638	0.667708
STXBP1	0.173184	0.667708
CCDC88A	-1.17742	0.667708
MUT	-0.21237	0.667708
PSMC2	0.395668	0.667708
MFN2	-0.00476	0.667708
RPS13	0.299333	0.667708
FKBP5	0.382006	0.667708
S100A13	1.62754	0.667708
GLCE	1.1101	0.667708
EXOC2	0.091916	0.667708
NUCKS1	0.123374	0.667708
FKBP2	0.391237	0.667708
TMSB4X	-0.2861	0.667708
DDX1	0.182042	0.667708
AKAP13	0.211472	0.667708
FAM3C	0.472754	0.667708
SFN	-0.82548	0.667708
RPL18A	0.221458	0.667708
TMA16	0.210337	0.667708
CLPB	-0.21527	0.667708
FASTKD5	-0.02231	0.667708
RPL27	0.290221	0.667708
DHRS7	0.24146	0.667708
VPS28	3.23317	0.667708
MRPL12	-0.09235	0.667708
YAP1	1.33555	0.667708
COPZ1	-0.14232	0.667708
WBP2	0.345333	0.667708
MPI	0.226901	0.667708
PIP4K2A	2.2693	0.667708
VEZF1	0.176569	0.667708
PLAA	0.378903	0.667708
TBC1D23	-0.81303	0.667708
POGZ	0.586602	0.667708
C9orf142	-0.65333	0.667708
RBM12	0.43677	0.667708
CNOT7	1.12538	0.667708
PUM1	-0.04428	0.667708
METTL1	0.119189	0.667708
PA2G4	0.217609	0.667708
0	-0.15286	0.667708
ATL3	-0.22326	0.667708
STX17	0.462631	0.667708
ASNS	0.553718	0.667708
ZNF787	0.416989	0.667708
HEATR5B	-0.30305	0.667708
FAH	0.349293	0.667708
RAB21	0.120886	0.667708
APPL2	-0.3878	0.667708
USP14	0.430952	0.667708
NSMCE1	0.679002	0.667708
GTF2F2	1.00715	0.667708
TBC1D17	0.036693	0.667708
STX12	0.241442	0.667708
FUBP1	0.341301	0.667708
RIOK2	0.687638	0.667708
CAV1	0.127105	0.667708
DSCR3	1.21271	0.667708
TMSB10	0.38192	0.667708
RPL29	-0.3474	0.667708
RAPH1	0.488077	0.667708
PMPCB	-0.17284	0.667708
IMPA2	-0.14291	0.667708
NRBP1	0.105877	0.667708
D2HGDH	-0.31203	0.667708
MAP2K6	-0.2339	0.667708
TRAPPC3	0.172095	0.667708
TMEM2	0.315904	0.667708
AGPAT9	-0.68102	0.667708
UBAC2	0.523207	0.667708
TMED3	-0.25767	0.667708
PIP4K2B	-0.37651	0.667708
MYL1	-0.63847	0.667708
BSCL2	-0.0287	0.667708
SNX1	0.452733	0.667708
DDX10	0.204677	0.667708
CFL1	-0.07922	0.667708
GSK3A	0.488623	0.667708
LNP	0.033435	0.667708
CHM	-0.79805	0.667708
PALLD	0.269804	0.667708
C11orf54	0.019937	0.667708
USP8	-0.3243	0.667708
UBE2M	0.312977	0.667708
RBMX	0.238253	0.667708
HACD3	0.588098	0.667708
KPNA6	0.315345	0.667708
UQCR10	0.124147	0.667708
GPHN	0.22633	0.667708
LMCD1	-0.03968	0.667708
FERMT1	1.09339	0.667708
PHGDH	0.340249	0.667708
COMMD9	-0.62898	0.667708
ADSS	0.265006	0.667708
CHMP2B	0.666319	0.667708
TMEM245	0.215542	0.667708
LMNB2	-0.14145	0.667708
RIF1	-1.06096	0.667708
FKBP4	-0.45372	0.667708
ARHGAP5	-0.09954	0.667708
C9orf78	0.800402	0.667708
CTPS2	0.486669	0.667708
SH3GLB1	0.513428	0.667708
IRS2	0.829051	0.667708
YTHDF3	0.630217	0.667708
BAG5	-0.08569	0.667708
GBAS	0.377975	0.667708
QRSL1	0.686665	0.667708
EXOC6	0.599438	0.667708
MMS19	0.286932	0.667708
EIF4A3	0.394622	0.667708
HPCAL1	-0.06483	0.667708
PROSC	-0.28072	0.667708
HADH	0.512189	0.667708
ST13	-0.07224	0.667708
PHF5A	0.616877	0.667708
SON	0.273519	0.667708
SLC38A2	0.373758	0.667708
ZBTB8OS	0.191278	0.667708
TUBA4A	-0.02983	0.667708
CCDC22	0.751112	0.667708
SFT2D1	0.404921	0.667708
RTF1	0.28764	0.667708
SRGAP1	0.632057	0.667708
PPIC	0.255166	0.667708
GRB2	-0.29573	0.667708
PTGR2	0.255283	0.667708
SMARCA5	0.32839	0.667708
LIMCH1	0.189731	0.667708
SNX15	-0.07462	0.667708
RAB6A	-0.13374	0.667708
CHTOP	0.712871	0.667708
PDIA3	0.225827	0.667708
TRMT6	0.005047	0.667708
ZBTB25	0.240542	0.667708
GAA	-0.22103	0.667708
GGCX	-2.06359	0.667708
CCDC43	-0.5023	0.667708
CDK16	0.202369	0.667708
DIMT1	-0.30878	0.667708
CHMP4B	0.023264	0.667708
TNPO3	0.793198	0.667708
NR3C1	0.124747	0.667708
PPP3CA	-0.07443	0.667708
ZC3H18	0.320652	0.667708
FAR1	-0.09098	0.667708
GIT1	0.539614	0.667708
WDR46	0.457624	0.667708
GLB1	-0.16343	0.667708
VAMP8	0.571148	0.667708
NUTF2	0.238915	0.667708
SDF4	0.646682	0.667708
TIMM13	-1.15947	0.667708
LDHB	-0.26462	0.667708
TUBA1A	-0.00655	0.667708
POLR1E	0.557422	0.667708
COPS6	0.105027	0.667708
CDK5	-0.20679	0.667708
JAGN1	0.466323	0.667708
SARNP	1.04947	0.667708
ACY1	-0.57469	0.667708
PPAP2B	1.27454	0.667708
CENPB	0.456082	0.667708
SLC22A18	0.453226	0.667708
PSAT1	0.376848	0.667708
RBM34	0.331723	0.667708
SLC25A11	-0.14733	0.667708
DHX8	-0.05298	0.667708
AHCYL1	-0.31071	0.667708
THOC6	0.311181	0.667708
CLASP1	-0.0785	0.667708
DENND4C	0.416861	0.667708
HAGH	-0.04181	0.667708
FRMPD4	3.34446	0.667708
PAIP1	0.338264	0.667708
GLS	0.320231	0.667708
FKBP8	-0.15175	0.667708
RFC4	-0.21659	0.667708
CCT3	0.334196	0.667708
AIMP2	0.386638	0.667708
GOLT1B	1.32718	0.667708
MYBBP1A	0.390947	0.667708
CSTB	0.004721	0.667708
ERI1	-1.77106	0.667708
FGD6	0.442556	0.667708
NCOR1	0.460063	0.667708
RPS6	0.258296	0.667708
CBR1	0.311145	0.667708
HNRNPH1	0.203219	0.667708
HNRNPA0	0.125504	0.667708
RALY	0.009139	0.667708
METAP2	0.457189	0.667708
TBC1D8B	-0.80236	0.667708
NAA20	0.299241	0.667708
STOM	0.144439	0.667708
GMPS	0.038208	0.667708
SLTM	0.322375	0.667708
GNAQ	-1.87981	0.667708
LGMN	-0.36387	0.667708
MRPL20	1.16726	0.667708
ABCC2	-0.24287	0.667708
TUSC3	-0.43756	0.667708
NOVA2	-2.95792	0.667708
GNB1	0.185737	0.667708
VRK1	-0.06865	0.667708
GSTK1	0.483101	0.667708
HUS1	0.803563	0.667708
NECAP1	0.203671	0.667708
POLR2A	0.145307	0.667708
SYVN1	-0.14505	0.667708
KIAA0391	0.325379	0.667708
TMEM120A	0.110923	0.667708
MTCH1	0.143694	0.667708
CCDC58	-1.64172	0.667708
CLPX	-0.18806	0.667708
CCDC51	-0.00899	0.667708
PLS3	0.414826	0.667708
SART3	0.376737	0.667708
COMMD3	0.231437	0.667708
NUP98	0.310143	0.667708
PIH1D1	1.23977	0.667708
MRPS26	-0.61897	0.667708
CPSF7	0.146537	0.667708
RPL13	0.345637	0.667708
CACYBP	-0.08061	0.667708
GULP1	0.530362	0.667708
DLAT	0.01146	0.667708
PPA2	0.064582	0.667527
PHPT1	-0.08155	0.667527
MYO1E	-0.30129	0.667527
CMIP	-0.1764	0.667527
[truncated: 2,417 more rows]
