# Supplementary material for: Pro-inflammatory Cytokines Alter the Immunopeptidome Landscape by Modulation of HLA-B Expression
Source: Front Immunol. 2019 Feb 18;10:141. doi: 10.3389/fimmu.2019.00141 (PMC6387973; doi:10.3389/fimmu.2019.00141)
Supplement: Supplementary Table 2 — The peptides identified in the immunopeptidome of untreated and stimulated cells. [file Table_2.XLSX]

## Sheet: Sheet1
												Peptide Median Intensity Log10
Sequence	Predicted Binder (netMHC)	Rank (netMHC)	Cluster (GIBBS)	Leading razor protein	Start position	End position	Length	Gene names	Protein names	Median Peptide Count UT	Median peptide count T+I	UT	T+I
AAAAAKVPA	N/A	N/A	2	P50914	155	163	9	RPL14	60S ribosomal protein L14	1	1	7.59789	7.87728
AAAALVLKA	N/A	N/A	2	Q9Y490	678	686	9	TLN1	Talin-1	1	1	6.0331	7.80861
AAAARIEAM	HLA-C1203	0.8	2	Q96G74	183	191	9	OTUD5	OTU domain-containing protein 5	0	1	5.41443	7.27184
AAADHNYQSY	N/A	N/A	2	Q9Y613	170	179	10	FHOD1	FH1/FH2 domain-containing protein 1	1	1	7.79385	7.83637
AAADPKVAF	HLA-C1203	0.25	2	Q9UKX7	105	113	9	NUP50	Nuclear pore complex protein Nup50	1	1	8.35854	8.5993
AAADSIKIW	HLA-C1203	0.7	2	Q9UNX4	433	441	9	WDR3	WD repeat-containing protein 3	1	1	6.8614	7.41544
AAAELIKEV	HLA-C1203	0.5	2	Q13425	438	446	9	SNTB2	Beta-2-syntrophin	1	1	7.07236	7.55379
AAAEPVTV	N/A	N/A	2	Q96C34	6	13	8	RUNDC1	RUN domain-containing protein 1	1	0	6.75446	6.47714
AAAFGRIAF	HLA-C1203	0.5	2	Q9HC38	211	219	9	GLOD4	Glyoxalase domain-containing protein 4	1	1	7.44012	8.28852
AAAGGGGGGGRYY	N/A	N/A	2	P14866	36	48	13	HNRNPL	Heterogeneous nuclear ribonucleoprotein L	1	1	7.45416	8.08803
AAAGLHSNV	HLA-C1203	1.7	2	Q9UJX3	45	53	9	ANAPC7	Anaphase-promoting complex subunit 7	1	1	7.59422	7.56741
AAAGPGKTSW	N/A	N/A	2	Q460N5	994	1003	10	PARP14	Poly [ADP-ribose] polymerase 14	1	1	6.9442	8.36248
AAALRDLSF	N/A	N/A	2	Q32P28	101	109	9	LEPRE1	Prolyl 3-hydroxylase 1	1	1	7.60021	8.09819
AAALRQAL	N/A	N/A	2	Q53GL7	676	683	8	PARP10;PLA2G4B	Poly [ADP-ribose] polymerase 10;Cytosolic phospholipase A2 beta	0	1	5.71495	8.3017
AAANAIRVY	HLA-C1203	0.4	2	Q9NRK6	226	234	9	ABCB10	ATP-binding cassette sub-family B member 10, mitochondrial	1	1	8.29223	8.22858
AAAPAGTTF	HLA-C1203	0.25	2	Q9H0Z9	217	225	9	RBM38	RNA-binding protein 38	1	1	6.50126	6.96641
AAAPHTVSY	HLA-C1203	0.05	2	O75907	235	243	9	DGAT1	Diacylglycerol O-acyltransferase 1	1	1	6.22094	6.69239
AAAPIISSV	HLA-C1203	0.05	2	Q92562	4	12	9	FIG4	Polyphosphoinositide phosphatase	0	1	5.5318	6.7338
AAAPPAPFR	N/A	N/A	2	Q9NP84	68	76	9	TNFRSF12A	Tumor necrosis factor receptor superfamily member 12A	1	1	7.18628	7.7527
AAAPQRQAY	HLA-C1203	0.6	2	Q8WZ82	210	218	9	OVCA2	Ovarian cancer-associated gene 2 protein	1	1	7.19005	8.32062
AAAQQPHIA	N/A	N/A	2	Q8TB72	287	295	9	PUM2	Pumilio homolog 2	1	1	6.75219	7.3532
AAARPKPSA	N/A	N/A	2	A6NNL5	24	32	9	C15orf61	Uncharacterized protein C15orf61	0.5	1	6.04672	7.51594
AAARPKSAF	HLA-C1203	0.9	2	Q9Y5V3	70	78	9	MAGED1	Melanoma-associated antigen D1	1	1	7.86516	7.9367
AAASAIKVI	HLA-C1203	0.8	2	P14902	173	181	9	IDO1	Indoleamine 2,3-dioxygenase 1	0	2	5.75738	8.40647
AAASFPWSA	N/A	N/A	2	O95365	179	187	9	ZBTB7A	Zinc finger and BTB domain-containing protein 7A	1	1	6.49712	7.14749
AAASIANIV	HLA-C1203	0.7	2	P17987	24	32	9	TCP1	T-complex protein 1 subunit alpha	2	2	8.20235	8.05023
AAATGGSVL	HLA-C1203	0.5	2	Q7L4I2	269	277	9	RSRC2	Arginine/serine-rich coiled-coil protein 2	1	1	7.43443	7.56392
AAATHPRAF	HLA-C1203	0.7	2	Q99550	336	344	9	MPHOSPH9	M-phase phosphoprotein 9	1	1	6.89374	7.12685
AAATRTTSF	HLA-C1203	1	2	Q9H3F6	16	24	9	KCTD10	BTB/POZ domain-containing adapter for CUL3-mediated RhoA degradation protein 3	1	1	8.23702	8.74655
AAATSVHVV	HLA-C1203	0.4	2	Q68EM7	420	428	9	ARHGAP17	Rho GTPase-activating protein 17	1	2	7.78071	8.1049
AAAVPRAAF	HLA-C1203	1.9	2	P30040	2	10	9	ERP29	Endoplasmic reticulum resident protein 29	1	1	9.04517	9.41261
AAAVRHVL	N/A	N/A	2	Q9BTY7	39	46	8	HGH1	Protein HGH1 homolog	1	1	7.38214	8.34062
AADQAGKEVE	N/A	N/A	2	Q6UWP8	501	510	10	SBSN	Suprabasin	1	1	6.69772	7.05469
AAFAYTVKY	HLA-C1203	0.1	2	Q8N2K1	243	251	9	UBE2J2	Ubiquitin-conjugating enzyme E2 J2	1.5	2	7.23391	7.68562
AAFDGGFTV	HLA-C1203	0.01	2	Q86WA8	833	841	9	LONP2	Lon protease homolog 2, peroxisomal	1	1	8.47721	8.6518
AAFDGHAREL	N/A	N/A	2	Q3MIP1	482	491	10	ITPRIPL2	Inositol 1,4,5-trisphosphate receptor-interacting protein-like 2	1	1	6.98797	7.60545
AAFDKIQQL	HLA-C1203	0.175	2	Q9P2I0	121	129	9	CPSF2	Cleavage and polyadenylation specificity factor subunit 2	1	1	7.82791	8.12061
AAFDQRMKTW	N/A	N/A	2	Q13596	408	417	10	SNX1	Sorting nexin-1	1	2	6.6566	7.67122
AAFDQWREW	HLA-C1203	0.5	2	Q16555	118	126	9	DPYSL2	Dihydropyrimidinase-related protein 2	1	0	6.91086	6.09034
AAFEGTVFF	HLA-C1203	0.025	2	Q8NB49	966	974	9	ATP11C	Phospholipid-transporting ATPase IG	1	1	7.78243	8.1858
AAFEKALEV	HLA-C1203	0.175	2	Q13325	161	169	9	IFIT5	Interferon-induced protein with tetratricopeptide repeats 5	1	2	6.89693	8.67166
AAFFHGQAL	HLA-C1203	0.07	2	P00450	296	304	9	CP	Ceruloplasmin	0.5	1	5.61687	7.00225
AAFGGNPKSV	N/A	N/A	2	P06276	211	220	10	BCHE	Cholinesterase	1	1	7.8055	7.90843
AAFLKAIGY	N/A	N/A	2	O75533	744	752	9	SF3B1	Splicing factor 3B subunit 1	1	1	8.15863	8.41068
AAFNALVTF	HLA-C1203	0.125	2	Q9Y3T9	202	210	9	NOC2L	Nucleolar complex protein 2 homolog	1	1	6.89594	6.94873
AAFPGASLY	HLA-C1203	0.03	2	Q15038	63	71	9	DAZAP2	DAZ-associated protein 2	1	2	7.488	8.76287
AAFPGENAL	HLA-C1203	0.1	2	A8K0R7	605	613	9	ZNF839	Zinc finger protein 839	2	2	6.97717	7.30912
AAFPIAVVA	HLA-C1203	0.3	2	Q53GS7	498	506	9	GLE1	Nucleoporin GLE1	0	1	6.00738	6.373
AAFPLPVVV	HLA-C1203	0.01	2	Q9H6Y7	4	12	9	RNF167	E3 ubiquitin-protein ligase RNF167	0	1	5.57667	7.11561
AAFPYGGVL	HLA-C1203	0.025	2	Q6PCD5	600	608	9	RFWD3	E3 ubiquitin-protein ligase RFWD3	1	0	7.21468	5.98974
AAFSVISVV	HLA-C1203	0.04	2	O95197	871	879	9	RTN3	Reticulon-3	1	1	6.73031	6.8338
AAFTADPLSL	N/A	N/A	2	Q96P48	1437	1446	10	ARAP1	Arf-GAP with Rho-GAP domain, ANK repeat and PH domain-containing protein 1	1	0	6.17053	6.45326
AAGEGKPAL	N/A	N/A	2	Q04323	78	86	9	UBXN1	UBX domain-containing protein 1	1	1	7.60305	7.47137
AAGGGGGGGRYY	N/A	N/A	2	P14866	37	48	12	HNRNPL	Heterogeneous nuclear ribonucleoprotein L	1	1	7.09864	7.60103
AAGPPISEGKY	N/A	N/A	2	Q15517	340	350	11	CDSN	Corneodesmosin	1	1	7.4	7.57209
AAGPPISEGKYF	N/A	N/A	2	Q15517	340	351	12	CDSN	Corneodesmosin	1	1	7.02559	7.30415
AAGQAGNEAGRF	N/A	N/A	2	Q6UWP8	159	170	12	SBSN	Suprabasin	1	1	6.90212	7.07033
AAGQAGNEAGRFG	N/A	N/A	2	Q6UWP8	159	171	13	SBSN	Suprabasin	1	0	7.45888	6.51664
AAGQAGNEAGRFGQG	N/A	N/A	2	Q6UWP8	159	173	15	SBSN	Suprabasin	1	1	6.44479	6.93372
AAGQAGNEAGRFGQGAH	N/A	N/A	2	Q6UWP8	195	211	17	SBSN	Suprabasin	1	1	6.51791	6.8897
AAGQAGNEAGRFGQGAHH	N/A	N/A	2	Q6UWP8	195	212	18	SBSN	Suprabasin	1	1	6.39324	6.55588
AAGQAGNEAGRFGQGAHHGL	N/A	N/A	2	Q6UWP8	195	214	20	SBSN	Suprabasin	1	1	6.48693	6.71782
AAGQAGNEAGRFGQGV	N/A	N/A	2	Q6UWP8	159	174	16	SBSN	Suprabasin	1	1	6.29647	6.75343
AAGQAGNEAGRFGQGVH	N/A	N/A	2	Q6UWP8	159	175	17	SBSN	Suprabasin	2	2	7.53319	7.73724
AAGQAGNEAGRFGQGVHH	N/A	N/A	2	Q6UWP8	159	176	18	SBSN	Suprabasin	1	1	6.60492	6.86496
AAGQVGKEAE	N/A	N/A	2	Q6UWP8	231	240	10	SBSN	Suprabasin	1	1	6.04348	6.51749
AAGVRNIEM	N/A	N/A	2	Q16831	241	249	9	UPP1	Uridine phosphorylase 1	0.5	1	5.5733	7.08661
AAHRPGPLK	HLA-A3001	0.02	1	Q2NL82	2	10	9	TSR1	Pre-rRNA-processing protein TSR1 homolog	1	1	7.61184	8.13621
AAHTRQEL	N/A	N/A	2	O75386	296	303	8	TULP3	Tubby-related protein 3	1	1	6.84098	7.55489
AAISHGRVF	HLA-C1203	0.6	2	Q9NRX2	7	15	9	MRPL17	39S ribosomal protein L17, mitochondrial	1	1	7.99641	8.65205
AAKAVANTM	HLA-C1203	0.4	2	P48643	40	48	9	CCT5	T-complex protein 1 subunit epsilon	0.5	1	6.06237	7.13165
AAKDPSPSV	HLA-A3001	0.2	1	O75153	1299	1307	9	CLUH	Clustered mitochondria protein homolog	1	1	7.644	8.27268
AAKPAASITSK	N/A	N/A	1	O43670	340	350	11	ZNF207	BUB3-interacting and GLEBS motif-containing protein ZNF207	1	1	7.46743	8.23641
AAKTVFEAL	N/A	N/A	2	O94973	479	487	9	AP2A1;AP2A2	AP-2 complex subunit alpha-1;AP-2 complex subunit alpha-2	0.5	1	5.49448	7.3711
AALTFPVLF	HLA-C1203	1.7	2	Q05D32	309	317	9	CTDSPL2	CTD small phosphatase-like protein 2	1	2	6.91336	7.9111
AAMASLGALAL	N/A	N/A	2	P51571	2	12	11	SSR4	Translocon-associated protein subunit delta	3	2	7.36451	8.03459
AAMEFLQEL	HLA-C1203	0.3	2	Q13564	88	96	9	NAE1	NEDD8-activating enzyme E1 regulatory subunit	2	2	7.16262	7.85152
AANERQQL	N/A	N/A	2	P05067	446	453	8	APP	Amyloid beta A4 protein;N-APP;Soluble APP-alpha;Soluble APP-beta;C99;Beta-amyloid protein 42;Beta-amyloid protein 40;C83;P3(42);P3(40);C80;Gamma-secretase C-terminal fragment 59;Gamma-secretase C-terminal fragment 57;Gamma-secretase C-terminal fragment 50;C31	1	1	7.35696	7.86405
AANPHSFVF	HLA-C1203	0.6	2	Q9NQ55	26	34	9	PPAN	Suppressor of SWI4 1 homolog	1	1	8.01498	8.65454
AANRLKILGQ	N/A	N/A	#N/A	Q6TFL3	810	819	10	CCDC171	Coiled-coil domain-containing protein 171	1.5	1	9.07896	9.18449
AANVRELM	N/A	N/A	2	Q03169	325	332	8	TNFAIP2	Tumor necrosis factor alpha-induced protein 2	2	3	6.58303	8.71485
AAQEAVKLY	HLA-C1203	1.1	2	O60506	215	223	9	SYNCRIP	Heterogeneous nuclear ribonucleoprotein Q	1	1	7.58547	8.0421
AAQKENAGEDPGLA	N/A	N/A	1	P81605	39	52	14	DCD	Dermcidin;Survival-promoting peptide;DCD-1	1	1	6.55053	6.68448
AAQPQPSVA	N/A	N/A	2	Q96KR1	174	182	9	ZFR	Zinc finger RNA-binding protein	2	2	7.87952	8.40107
AARLPNVDL	HLA-A3001	0.9	#N/A	Q13751	939	947	9	LAMB3	Laminin subunit beta-3	1	1	6.1835	7.67998
AARPATSTL	HLA-A3001	0.15	2	Q04637	1112	1120	9	EIF4G1	Eukaryotic translation initiation factor 4 gamma 1	1	1	7.34953	7.72863
AARPKSAFK	HLA-A3001	0.01	1	Q9Y5V3	71	79	9	MAGED1	Melanoma-associated antigen D1	1	1	5.61718	7.99936
AARQPIEL	N/A	N/A	2	O75934	74	81	8	BCAS2	Pre-mRNA-splicing factor SPF27	0	1	5.71912	7.85163
AARSSIRVV	HLA-A3001	0.4	2	Q53GL7	843	851	9	PARP10	Poly [ADP-ribose] polymerase 10	0	1	5.68927	8.01657
AARVPGPSS	HLA-A3001	0.4	1	P42830	8	16	9	CXCL5	C-X-C motif chemokine 5;ENA-78(8-78);ENA-78(9-78)	0	1	5.61733	6.40576
AASAAQREL	N/A	N/A	2	Q9Y490	2362	2370	9	TLN1	Talin-1	0.5	1	5.82765	7.19446
AASALIRTL	HLA-C1203	0.9	2	Q13535	1009	1017	9	ATR	Serine/threonine-protein kinase ATR	1	1	7.0083	7.42428
AASEAGRAM	HLA-C1203	0.6	2	Q14320	7	15	9	FAM50A	Protein FAM50A	1	1	7.99438	8.72527
AASEQHVF	N/A	N/A	2	Q92620	32	39	8	DHX38	Pre-mRNA-splicing factor ATP-dependent RNA helicase PRP16	1	1	7.24817	7.74147
AASERLAAM	HLA-C1203	0.7	2	P48552	293	301	9	NRIP1	Nuclear receptor-interacting protein 1	3	3	7.34339	8.03679
AASERLSF	N/A	N/A	2	O75147	53	60	8	OBSL1	Obscurin-like protein 1	1	1	7.23644	8.00191
AASFAVKLF	N/A	N/A	2	Q9Y6E2	183	191	9	BZW2	Basic leucine zipper and W2 domain-containing protein 2	1	1	6.18224	6.93455
AASFRLPAF	N/A	N/A	2	P39060	565	573	9	COL18A1	Collagen alpha-1(XVIII) chain;Endostatin	0.5	1	6.01489	5.82235
AASGALRNL	N/A	N/A	2	O60716	729	737	9	CTNND1	Catenin delta-1	0.5	1	5.93754	6.66348
AASGLTRMF	HLA-C1203	1.8	2	Q9GZN7	172	180	9	ROGDI	Protein rogdi homolog	1	1	6.62702	7.26687
AASGRVLEV	HLA-C1203	0.8	2	Q96C23	263	271	9	GALM	Aldose 1-epimerase	1	1	7.10298	6.95539
AASGTWEDL	N/A	N/A	2	O15015	158	166	9	ZNF646	Zinc finger protein 646	1	0	6.86248	6.0541
AASLAPVSA	N/A	N/A	2	Q4G0M1	164	172	9	FAM132B	Erythroferrone	0	1	5.60143	7.71194
AASLRKVSM	N/A	N/A	2	Q7L1Q6	203	211	9	BZW1	Basic leucine zipper and W2 domain-containing protein 1	2	2	8.15815	9.10975
AASLRQEL	N/A	N/A	2	Q8TD31	583	590	8	CCHCR1	Coiled-coil alpha-helical rod protein 1	1	1	7.71324	8.19465
AASLVTSTV	HLA-C1203	0.7	2	P51610	1056	1064	9	HCFC1	Host cell factor 1;HCF N-terminal chain 1;HCF N-terminal chain 2;HCF N-terminal chain 3;HCF N-terminal chain 4;HCF N-terminal chain 5;HCF N-terminal chain 6;HCF C-terminal chain 1;HCF C-terminal chain 2;HCF C-terminal chain 3;HCF C-terminal chain 4;HCF C-terminal chain 5;HCF C-terminal chain 6	1	1	6.54157	6.79868
AASNNSREY	HLA-C1203	0.7	2	Q9UQR1	479	487	9	ZNF148	Zinc finger protein 148	1	1	6.28271	7.07346
AASPFYRGY	HLA-C1203	0.7	2	P48506	281	289	9	GCLC	Glutamate--cysteine ligase catalytic subunit	1	2	8.01051	8.51842
AASPIITLV	HLA-C1203	0.3	2	Q8TEM1	1023	1031	9	NUP210	Nuclear pore membrane glycoprotein 210	1	2	7.65588	5.84016
AASPKSFTL	HLA-C1203	0.7	2	Q9Y490	360	368	9	TLN1;TLN2	Talin-1;Talin-2	1	1	6.37317	7.40279
AASQINRAY	HLA-C1203	1.2	2	Q15006	260	268	9	EMC2	ER membrane protein complex subunit 2	1	1	6.89386	7.55091
AASSAHVAL	N/A	N/A	2	Q9H0F6	234	242	9	SHARPIN	Sharpin	1	1	6.63651	6.7345
AASSIQRVL	N/A	N/A	2	Q5I7T1	124	132	9	ALG10B;ALG10	Putative Dol-P-Glc:Glc(2)Man(9)GlcNAc(2)-PP-Dol alpha-1,2-glucosyltransferase;Dol-P-Glc:Glc(2)Man(9)GlcNAc(2)-PP-Dol alpha-1,2-glucosyltransferase	1	1	8.09286	8.52194
AASSISSPW	HLA-C1203	1.4	2	Q9BVC6	2	10	9	TMEM109	Transmembrane protein 109	1	1	7.2512	7.69662
AASSVRVTF	HLA-C1203	0.7	2	Q08431	87	95	9	MFGE8	Lactadherin;Lactadherin short form;Medin	0.5	1	5.85567	7.48535
AASTAIYVY	HLA-C1203	0.9	2	Q9HD45	522	530	9	TM9SF3	Transmembrane 9 superfamily member 3	1	1	6.12503	6.80772
AASTARHLY	N/A	N/A	2	P39019	57	65	9	RPS19	40S ribosomal protein S19	2	2	7.63724	7.94978
AATEKLLEY	N/A	N/A	2	Q9BQG0	52	60	9	MYBBP1A	Myb-binding protein 1A	1	1	7.08604	7.4377
AATEREISL	HLA-C1203	1.9	2	P78410	296	304	9	BTN3A2	Butyrophilin subfamily 3 member A2	1	1	6.67448	7.72864
AATEVSKEL	HLA-C1203	1.6	2	Q02952	876	884	9	AKAP12	A-kinase anchor protein 12	1	2	7.61487	8.58557
AATGFLKLL	HLA-C1203	2	2	Q8IYB7	246	254	9	DIS3L2	DIS3-like exonuclease 2	1	1	6.13056	7.41049
AATLTSKLY	N/A	N/A	2	Q9UDW1	3	11	9	UQCR10	Cytochrome b-c1 complex subunit 9	1	1	7.56869	7.40485
AATSVHVVA	N/A	N/A	2	Q68EM7	421	429	9	ARHGAP17	Rho GTPase-activating protein 17	0	1	5.71012	6.81538
AATSVITIV	HLA-C1203	1.2	2	O15525	146	154	9	MAFG	Transcription factor MafG	1	1	7.12001	7.54909
AATTAILIA	N/A	N/A	2	P07093	356	364	9	SERPINE2	Glia-derived nexin	1	1	7.43074	8.05158
AATTVLRQL	N/A	N/A	2	Q9UKL0	333	341	9	RCOR1	REST corepressor 1	1	1	7.03092	7.91829
AATTVVQTH	N/A	N/A	2	Q9H0E3	643	651	9	SAP130	Histone deacetylase complex subunit SAP130	0.5	1	5.82102	6.61339
AATVIIREA	N/A	N/A	2	O14732	234	242	9	IMPA2	Inositol monophosphatase 2	1	1	7.30537	7.75908
AAVAQNRIY	N/A	N/A	2	P09630	42	50	9	HOXC6	Homeobox protein Hox-C6	1	1	6.65657	6.92511
AAVEKAIAH	N/A	N/A	2	P32456	324	332	9	GBP2	Interferon-induced guanylate-binding protein 2	0	1	5.64964	6.23847
AAVPLYRLY	HLA-C1203	1.2	2	Q9Y6N1	112	120	9	COX11	Cytochrome c oxidase assembly protein COX11, mitochondrial	1	1	7.39116	7.90701
AAVVFPMMV	HLA-C1203	0.8	2	Q9Y6M7	1104	1112	9	SLC4A7	Sodium bicarbonate cotransporter 3	1	1	5.9315	6.46241
AAYGEPLQA	N/A	N/A	2	P23610	112	120	9	F8A1	Factor VIII intron 22 protein	1	1	6.75679	7.276
AAYGYGIRY	HLA-C1203	0.175	2	P06737	154	162	9	PYGL;PYGM;PYGB	Glycogen phosphorylase, liver form;Glycogen phosphorylase, muscle form;Glycogen phosphorylase, brain form	1	1	7.74695	7.96553
AAYPEIVAV	HLA-C1203	0.015	2	Q17RS7	447	455	9	GEN1	Flap endonuclease GEN homolog 1	1	1	7.48886	7.73876
AAYPNTMVS	HLA-C1203	0.4	2	Q92783	458	466	9	STAM	Signal transducing adapter molecule 1	1	1	6.60375	7.37537
AAYQSVRIL	HLA-C1203	0.2	2	Q9HAT2	147	155	9	SIAE	Sialate O-acetylesterase	1	1	7.84732	7.97846
AAYSAPFAV	HLA-C1203	0.15	2	Q9H7X2	125	133	9	C1orf115	Uncharacterized protein C1orf115	1	1	7.94431	8.57722
AAYYHPSYL	HLA-C1203	0.05	2	Q14687	247	255	9	GSE1	Genetic suppressor element 1	1	1	7.51941	7.86393
ADALGEEW	N/A	N/A	3	P62753	38	45	8	RPS6	40S ribosomal protein S6	0	1	5.37209	7.05419
ADKPDMGEIASFDKA	N/A	N/A	4	P63313	2	16	15	TMSB10	Thymosin beta-10	1	0	6.46906	6.61908
ADKPDMGEIASFDKAK	N/A	N/A	4	P63313	2	17	16	TMSB10	Thymosin beta-10	2	1	7.09325	7.12444
ADKPDMGEIASFDKAKL	N/A	N/A	4	P63313	2	18	17	TMSB10	Thymosin beta-10	1	0	6.46353	6.63333
ADKPDMGEIASFDKAKLK	N/A	N/A	4	P63313	2	19	18	TMSB10	Thymosin beta-10	1	1	7.35976	7.28796
ADLGLNKGY	HLA-B4403	0.5	3	P49773	86	94	9	HINT1	Histidine triad nucleotide-binding protein 1	0	1	5.84435	6.89596
ADSGEGDFLAEGGGVR	N/A	N/A	4	P02671	20	35	16	FGA	Fibrinogen alpha chain;Fibrinopeptide A;Fibrinogen alpha chain	0.5	1	5.83686	7.01225
ADTPAIMNW	HLA-B4403	0.5	2	Q4J6C6	329	337	9	PREPL	Prolyl endopeptidase-like	0	1	5.722	6.15641
AEAAAAAKF	HLA-B4403	0.015	3	P08195	153	161	9	SLC3A2	4F2 cell-surface antigen heavy chain	0	1	5.42823	7.65658
AEAAASAYY	HLA-B4403	0.01	3	Q969T9	224	232	9	WBP2	WW domain-binding protein 2	0	1	5.54489	7.40045
AEAATPYGI	HLA-B4403	0.125	3	O75533	713	721	9	SF3B1	Splicing factor 3B subunit 1	0	2	5.57191	8.04937
AEADFYEQNSRY	HLA-B4403	0.2	3	P54802	633	644	12	NAGLU	Alpha-N-acetylglucosaminidase;Alpha-N-acetylglucosaminidase 82 kDa form;Alpha-N-acetylglucosaminidase 77 kDa form	0	1	5.76868	6.96293
AEADKIYSF	HLA-B4403	0.08	3	O15014	790	798	9	ZNF609	Zinc finger protein 609	0	1	5.90691	7.74628
AEADKTIKVY	HLA-B4403	0.1	3	O43660	480	489	10	PLRG1	Pleiotropic regulator 1	0	1	5.59274	6.97987
AEADLSFDSY	HLA-B4403	0.025	3	Q9P0K7	378	387	10	RAI14	Ankycorbin	0	1	5.73025	7.07748
AEADQQQTRL	N/A	N/A	3	Q9P2E9	980	989	10	RRBP1	Ribosome-binding protein 1	0	1	5.77374	6.81752
AEAEAALQKAW	HLA-B4403	0.05	3	Q9Y6N9	516	526	11	USH1C	Harmonin	0	1	5.47289	6.99697
AEAEAAVGL	HLA-B4403	0.15	3	Q6ZN55	857	865	9	ZNF574	Zinc finger protein 574	0	1	5.73876	6.76263
AEAEAVREVY	HLA-B4403	0.05	3	Q9BZJ0	505	514	10	CRNKL1	Crooked neck-like protein 1	0.5	1	5.68736	8.44144
AEAEGLSGTTL	N/A	N/A	3	Q9UI14	11	21	11	RABAC1	Prenylated Rab acceptor protein 1	0	1	5.67336	7.3712
AEAEIIQLL	HLA-B4403	0.08	3	Q6DKK2	92	100	9	TTC19	Tetratricopeptide repeat protein 19, mitochondrial	0.5	2	5.82047	7.80202
AEAEKLGGQSY	HLA-B4403	0.8	3	Q7Z5G4	55	65	11	GOLGA7	Golgin subfamily A member 7	0	1	5.69279	7.46969
AEAEKTFSY	HLA-B4403	0.04	3	Q9Y296	26	34	9	TRAPPC4	Trafficking protein particle complex subunit 4	1	1	6.34657	8.06232
AEAEKVLAL	HLA-B4403	0.25	3	Q15149	1182	1190	9	PLEC	Plectin	0	1	5.96842	7.71427
AEAELLNLRKI	HLA-B4403	1.9	3	P29401	93	103	11	TKT	Transketolase	0	1	5.75806	7.18763
AEAELLQQQKEL	HLA-B4403	1.8	3	Q15149	2464	2475	12	PLEC	Plectin	0	1	5.6572	7.03977
AEAELQSKRASF	HLA-B4403	0.7	3	Q15149	1711	1722	12	PLEC	Plectin	0	1	5.68356	7.17219
AEAEPEHSF	HLA-B4403	0.25	3	Q15149	2775	2783	9	PLEC	Plectin	0	1	5.69321	8.00745
AEAEPEPEL	HLA-B4403	1.7	3	O60936	179	187	9	NOL3;LEPREL4	Nucleolar protein 3;Synaptonemal complex protein SC65	1	1	6.2659	7.84278
AEAEQTLRF	HLA-B4403	0.05	3	Q03001	6939	6947	9	DST	Dystonin	0	1	5.81361	7.93214
AEAERLLLI	HLA-B4403	0.4	3	Q9NQW6	757	765	9	ANLN	Actin-binding protein anillin	0.5	1	5.97693	7.71876
AEAERVGLHKVF	HLA-B4403	0.6	3	P11388	978	989	12	TOP2A	DNA topoisomerase 2-alpha	0.5	1	6.10212	8.06513
AEAFDDVVGETVGKTD	N/A	N/A	1	P27816	31	46	16	MAP4	Microtubule-associated protein 4	1	0	6.22763	5.84561
AEAFLEHLW	HLA-B4403	0.01	3	Q9NYV6	379	387	9	RRN3;RRN3P1	RNA polymerase I-specific transcription initiation factor RRN3;Putative RRN3-like protein RRN3P1	0	1	5.55008	7.37153
AEAFLNNQEY	HLA-B4403	0.04	3	Q01082	1181	1190	10	SPTBN1	Spectrin beta chain, non-erythrocytic 1	0	2	5.77627	7.59971
AEAFVRAFL	HLA-B4403	0.8	3	O95707	27	35	9	POP4	Ribonuclease P protein subunit p29	0	1	5.69683	6.52358
AEAGAGSATEF	HLA-B4403	0.5	3	P46783	140	150	11	RPS10;RPS10P5	40S ribosomal protein S10;Putative 40S ribosomal protein S10-like	0	1	5.54273	7.02518
AEAGGAEEQY	HLA-B4403	0.4	3	P46821	1053	1062	10	MAP1B	Microtubule-associated protein 1B;MAP1B heavy chain;MAP1 light chain LC1	0	1	5.61946	6.89975
AEAGVAVEV	HLA-B4403	0.3	3	Q53GL7	7	15	9	PARP10	Poly [ADP-ribose] polymerase 10	0	1	5.76829	6.80786
AEAGVPAEF	HLA-B4403	0.04	3	P21333	2251	2259	9	FLNA	Filamin-A	0	1	5.8168	7.24588
AEAITLAERKY	HLA-B4403	0.8	3	Q8TBA6	390	400	11	GOLGA5	Golgin subfamily A member 5	0	1	5.68935	7.37356
AEAKEKIYL	HLA-B4403	1	3	Q9P2J5	461	469	9	LARS	Leucine--tRNA ligase, cytoplasmic	0	1	5.83785	7.50792
AEAKKEETW	HLA-B4403	0.6	3	P33527	937	945	9	ABCC1	Multidrug resistance-associated protein 1	0	1	5.61941	6.94338
AEALAQRTY	HLA-B4403	0.1	3	O43592	39	47	9	XPOT	Exportin-T	0	1	5.76987	7.18253
AEALATHIL	HLA-B4403	0.3	3	Q9UKA4	1199	1207	9	AKAP11	A-kinase anchor protein 11	0	1	5.45033	7.24497
AEALELHDY	HLA-B4403	0.04	3	Q15059	340	348	9	BRD3	Bromodomain-containing protein 3	0	1	5.68563	7.14217
AEALHAHGY	HLA-B4403	0.01	3	A7E2V4	777	785	9	ZSWIM8	Zinc finger SWIM domain-containing protein 8	0	1	5.57913	7.06517
AEALPKQSV	HLA-B4403	2	3	P20290	166	174	9	BTF3	Transcription factor BTF3	1	2	7.01812	8.9829
AEALSKMKL	HLA-B4403	0.6	3	P33992	620	628	9	MCM5	DNA replication licensing factor MCM5	0	1	5.90306	7.58683
AEAPAGPAL	HLA-B4403	0.2	2	Q53F19	13	21	9	C17orf85	Uncharacterized protein C17orf85	0	2	5.62717	7.58899
AEAPGGELMGY	HLA-B4403	0.9	4	P61599	46	56	11	NAA20	N-alpha-acetyltransferase 20	0.5	3	6.23109	7.84353
AEAPPPQKRY	HLA-B4403	0.4	3	Q9UBP6	11	20	10	METTL1	tRNA (guanine-N(7)-)-methyltransferase	0	1	5.64323	7.31237
AEAQPLEGF	HLA-B4403	0.175	3	Q86TB3	1997	2005	9	ALPK2	Alpha-protein kinase 2	0	1	5.96659	6.83021
AEAQPPSHPPSF	HLA-B4403	1	3	Q6ZSZ5	971	982	12	ARHGEF18	Rho guanine nucleotide exchange factor 18	0	1	5.71156	7.10768
AEAQQLITI	HLA-B4403	0.4	3	P53621	1048	1056	9	COPA	Coatomer subunit alpha;Xenin;Proxenin	0	2	5.66909	7.72256
AEASAIVEY	HLA-B4403	0.01	3	Q15397	249	257	9	KIAA0020	Pumilio domain-containing protein KIAA0020	0	1	6.0197	7.02706
AEASALQQQQY	HLA-B4403	0.5	3	Q96PV6	76	86	11	LENG8	Leukocyte receptor cluster member 8	0	1	5.87567	6.92668
AEASEDTKAQSY	HLA-B4403	0.5	3	Q76N32	10	21	12	CEP68	Centrosomal protein of 68 kDa	0	1	6.00516	6.45481
AEASHVSRY	HLA-B4403	0.02	3	Q86XL3	501	509	9	ANKLE2	Ankyrin repeat and LEM domain-containing protein 2	0	1	5.75636	7.01195
AEASMISKL	HLA-B4403	0.175	3	Q13616	484	492	9	CUL1	Cullin-1	0	2	5.81687	8.23231
AEASVDPSL	HLA-B4403	0.4	3	Q9NQZ2	119	127	9	UTP3	Something about silencing protein 10	0	2	5.6801	7.12548
AEASVMTQL	HLA-B4403	0.3	3	P41240	235	243	9	CSK	Tyrosine-protein kinase CSK	0	1	5.53942	6.88863
AEATLPTVI	HLA-B4403	0.3	3	Q8TEQ8	417	425	9	PIGO	GPI ethanolamine phosphate transferase 3	0	1	5.75845	6.90113
AEAVAGGRVL	HLA-B4403	0.7	2	Q9UBT2	12	21	10	UBA2	SUMO-activating enzyme subunit 2	0	1	6.12604	7.47802
AEAVLQGRADSILAY	N/A	N/A	4	Q86UU0	252	266	15	BCL9L	B-cell CLL/lymphoma 9-like protein	0	1	5.74081	6.66769
AEAVQERQQY	HLA-B4403	0.3	3	Q8N6R0	243	252	10	METTL13	Methyltransferase-like protein 13	0	1	5.63929	6.74146
AEAYGKKEW	HLA-B4403	0.04	3	Q5TFE4	100	108	9	NT5DC1	5-nucleotidase domain-containing protein 1	0	1	5.57604	7.15515
AEAYVHVNQY	HLA-B4403	0.05	3	P53618	728	737	10	COPB1	Coatomer subunit beta	0	1	5.39221	7.67534
AEDALHNLDRKW	HLA-B4403	0.4	3	O75494	64	75	12	SRSF10	Serine/arginine-rich splicing factor 10	0	1	5.75824	7.11267
AEDAMRLYY	HLA-B4403	0.06	3	P36954	104	112	9	POLR2I	DNA-directed RNA polymerase II subunit RPB9	0	2	5.43788	8.17886
AEDAPWKKI	HLA-B4403	0.8	3	P21333	36	44	9	FLNA;FLNB;FLNC	Filamin-A;Filamin-B;Filamin-C	2	2	7.2085	8.84794
AEDDFKKVL	HLA-B4403	0.7	3	Q13217	124	132	9	DNAJC3	DnaJ homolog subfamily C member 3	1.5	2	6.36754	8.18253
AEDEGTQRL	HLA-B4403	1.5	3	P05362	280	288	9	ICAM1	Intercellular adhesion molecule 1	0	1	5.63378	7.13802
AEDEGVSQRKF	N/A	N/A	3	O00299	157	167	11	CLIC1	Chloride intracellular channel protein 1	1	2	6.4546	8.55095
AEDELFNRY	HLA-B4403	0.04	3	P57740	415	423	9	NUP107	Nuclear pore complex protein Nup107	1	1	6.35845	8.08664
AEDENGKIVGY	HLA-B1801	0.8	3	P41227	45	55	11	NAA10	N-alpha-acetyltransferase 10	1	2	6.9521	8.60639
AEDIAKIKKF	HLA-B4403	0.125	3	P25205	278	287	10	MCM3	DNA replication licensing factor MCM3	0.5	2	5.67934	8.38039
AEDIFRKAL	HLA-B4403	0.7	3	Q13325	357	365	9	IFIT5	Interferon-induced protein with tetratricopeptide repeats 5	0	1	5.37854	7.70975
AEDIYKILTSY	HLA-A2501	0.5	3	Q7Z388	626	636	11	DPY19L4	Probable C-mannosyltransferase DPY19L4	0.5	1	5.66565	6.49642
AEDKENYKKF	HLA-B4403	0.5	3	P08238	420	429	10	HSP90AA1;HSP90AB1	Heat shock protein HSP 90-alpha;Heat shock protein HSP 90-beta	2	2	8.34453	9.85592
AEDKENYKKFY	HLA-B4403	1.1	3	P08238	420	430	11	HSP90AA1;HSP90AB1	Heat shock protein HSP 90-alpha;Heat shock protein HSP 90-beta	1	2	7.1765	8.89153
AEDLNSRVSY	HLA-B4403	0.4	3	Q9Y3Q3	172	181	10	TMED3	Transmembrane emp24 domain-containing protein 3	0	1	5.71307	7.56687
AEDLNSRVSYW	HLA-B4403	0.3	3	Q9Y3Q3	172	182	11	TMED3	Transmembrane emp24 domain-containing protein 3	0	1	5.70218	7.9085
AEDLNTRVAY	HLA-B4403	0.3	3	Q9Y3B3	179	188	10	TMED7	Transmembrane emp24 domain-containing protein 7	0	1	5.81513	7.74403
AEDLNTRVAYW	HLA-B4403	0.4	3	Q9Y3B3	179	189	11	TMED7	Transmembrane emp24 domain-containing protein 7	0	1	5.9354	7.42622
AEDLVANFF	HLA-B4403	0.1	3	P61289	26	34	9	PSME3	Proteasome activator complex subunit 3	0	2	5.51679	7.61892
AEDLVGKSL	HLA-B4403	0.5	3	P01024	316	324	9	C3	Complement C3;Complement C3 beta chain;C3-beta-c;Complement C3 alpha chain;C3a anaphylatoxin;Acylation stimulating protein;Complement C3b alpha chain;Complement C3c alpha chain fragment 1;Complement C3dg fragment;Complement C3g fragment;Complement C3d fragment;Complement C3f fragment;Complement C3c alpha chain fragment 2	0	1	5.88359	6.96714
AEDLVVTKY	HLA-B4403	0.08	3	Q9UQ80	13	21	9	PA2G4	Proliferation-associated protein 2G4	1	1	6.97438	8.47836
AEDMETKIKNY	HLA-B4403	1.9	3	P14854	2	12	11	COX6B1	Cytochrome c oxidase subunit 6B1	4	5	7.16542	8.85218
AEDMTSKDY	HLA-B4403	0.1	3	Q99873	34	42	9	PRMT1	Protein arginine N-methyltransferase 1	0	1	5.66826	7.20898
AEDMTSKDYY	HLA-B4403	0.06	3	Q99873	34	43	10	PRMT1	Protein arginine N-methyltransferase 1	0	1	5.83033	7.24497
AEDNLIHKF	HLA-B4403	0.07	3	Q9NX02	231	239	9	NLRP2	NACHT, LRR and PYD domains-containing protein 2	1.5	2	6.53911	8.64181
AEDPLSITF	HLA-B4403	0.08	3	Q15262	813	821	9	PTPRK	Receptor-type tyrosine-protein phosphatase kappa	0	2	5.71265	7.3241
AEDQELQRW	HLA-B4403	0.05	3	Q6NT89	65	73	9	TRNP1	TMF-regulated nuclear protein 1	0	1	5.7987	6.89045
AEDYAKERY	HLA-B4403	0.4	3	P14868	21	29	9	DARS	Aspartate--tRNA ligase, cytoplasmic	0	1	5.42498	7.10415
AEDYPIDLY	HLA-B4403	0.25	3	P05556	138	146	9	ITGB1	Integrin beta-1	0	2	5.67156	7.54733
AEEDFYEKL	HLA-B4403	0.4	3	P33993	328	336	9	MCM7	DNA replication licensing factor MCM7	0	1	5.99999	6.8322
AEEDLAQQRAL	HLA-B4403	1.9	3	Q15149	2434	2444	11	PLEC	Plectin	0	1	5.71316	7.08106
AEEEFVQRF	HLA-B4403	0.015	3	P82933	236	244	9	MRPS9	28S ribosomal protein S9, mitochondrial	0	1	5.48213	7.47286
AEEEGPKREL	N/A	N/A	3	Q9BQ70	34	43	10	TCF25	Transcription factor 25	0.5	2	5.99959	8.15515
AEEEIGTPRKF	HLA-B4403	0.6	3	P28749	326	336	11	RBL1	Retinoblastoma-like protein 1	1	2	6.45148	8.24546
AEEEIMKKI	HLA-B4403	0.5	3	O00425	339	347	9	IGF2BP3	Insulin-like growth factor 2 mRNA-binding protein 3	0	1	5.35447	7.30591
AEEESKGSATY	HLA-B1801	0.9	3	Q969S3	58	68	11	ZNF622	Zinc finger protein 622	0	1	5.82888	7.17655
AEEESLVLNKGRAY	HLA-B4403	0.5	3	Q99567	217	230	14	NUP88	Nuclear pore complex protein Nup88	0	2	5.88368	7.69122
AEEKAHAF	HLA-B1801	0.6	3	Q15149	2186	2193	8	PLEC	Plectin	0	1	5.34689	7.35832
AEEKAIVQQW	HLA-B4403	0.025	3	O43324	65	74	10	EEF1E1	Eukaryotic translation elongation factor 1 epsilon-1	0	1	5.30694	7.0803
AEEKDWKTAY	HLA-B4403	0.3	3	O00231	220	229	10	PSMD11	26S proteasome non-ATPase regulatory subunit 11	0	1	5.47515	6.62155
AEEKKEEKTW	HLA-B4403	0.9	3	Q8IY63	816	825	10	AMOTL1	Angiomotin-like protein 1	0	1	5.74084	7.00385
AEEKQTKSF	HLA-B4403	0.3	3	Q00341	720	728	9	HDLBP	Vigilin	1.5	2	6.90197	8.32218
AEELERQGY	HLA-B4403	0.4	3	Q7KZ85	1108	1116	9	SUPT6H	Transcription elongation factor SPT6	0	1	5.74262	7.46547
AEELFARKF	HLA-B4403	0.02	3	Q00610	360	368	9	CLTC	Clathrin heavy chain 1	1.5	2	7.18004	8.63376
AEELGHTETY	HLA-B4403	0.125	3	Q9Y2G9	193	202	10	SBNO2	Protein strawberry notch homolog 2	0	1	5.70236	7.22401
AEELLRIGL	HLA-B4403	1.2	3	P50990	115	123	9	CCT8	T-complex protein 1 subunit theta	0	1	5.79187	6.82476
AEELPHIHAF	HLA-B4403	0.04	3	Q9H3K6	61	70	10	BOLA2	BolA-like protein 2	0	2	5.90508	7.85135
AEEPGGHAY	HLA-B4403	0.07	3	Q9Y2H5	882	890	9	PLEKHA6	Pleckstrin homology domain-containing family A member 6	0	1	5.76789	7.59172
AEEQLLKHGW	HLA-B4403	0.02	3	Q5T3I0	15	24	10	GPATCH4	G patch domain-containing protein 4	0	1	5.4248	6.87497
AEESDLSRQY	HLA-B4403	0.06	3	Q12789	434	443	10	GTF3C1	General transcription factor 3C polypeptide 1	1	1	6.60433	8.25074
AEESGRLWSEEQPAHPL	N/A	N/A	1	Q96J42	36	52	17	TXNDC15	Thioredoxin domain-containing protein 15	0	1	5.76082	7.69753
AEESGRLWSEEQPAHPLQ	N/A	N/A	1	Q96J42	36	53	18	TXNDC15	Thioredoxin domain-containing protein 15	0	1	5.48291	6.60876
AEESGRLWSEEQPAHPLQVGAVY	N/A	N/A	3	Q96J42	36	58	23	TXNDC15	Thioredoxin domain-containing protein 15	0	1	5.58309	6.65381
AEFDAVVGY	HLA-B4403	0.04	3	Q9Y2Y0	19	27	9	ARL2BP	ADP-ribosylation factor-like protein 2-binding protein	0	2	6.03776	7.75661
AEFDTPGHTL	HLA-B4403	0.15	3	P06865	255	264	10	HEXA	Beta-hexosaminidase subunit alpha	0	1	5.58151	7.47667
AEFEDTLKTF	HLA-B4403	0.025	3	Q7Z3E5	22	31	10	ARMC9	LisH domain-containing protein ARMC9	0	1	5.60885	7.17487
AEFEEPRVIDLW	HLA-B4403	0.06	3	P30533	250	261	12	LRPAP1	Alpha-2-macroglobulin receptor-associated protein	0	1	5.4745	6.9796
AEFEKIQKL	HLA-B4403	0.25	3	Q8N5Y8	103	111	9	PARP16	Mono [ADP-ribose] polymerase PARP16	1	2	6.39948	8.0187
AEFELPKTM	HLA-B4403	0.08	3	P78318	122	130	9	IGBP1	Immunoglobulin-binding protein 1	0	2	5.50985	8.35261
AEFEQGHQF	HLA-B4403	0.01	3	Q12899	190	198	9	TRIM26	Tripartite motif-containing protein 26	0	1	5.7355	7.59629
AEFEQGHQFL	HLA-B4403	0.08	3	Q12899	190	199	10	TRIM26	Tripartite motif-containing protein 26	0	1	5.94107	7.08807
AEFEVHEVY	HLA-B1801	0.01	3	Q9UQ80	216	224	9	PA2G4	Proliferation-associated protein 2G4	0	1	5.92956	8.10486
AEFFQMESQKF	HLA-B4403	0.5	3	Q13618	214	224	11	CUL3	Cullin-3	0	1	5.70999	6.76971
AEFGEKDSSKTF	HLA-B4403	0.2	3	Q9Y2K1	266	277	12	ZBTB1	Zinc finger and BTB domain-containing protein 1	0	1	5.7992	6.97569
AEFGVVAAY	HLA-B1801	0.01	3	Q03169	241	249	9	TNFAIP2	Tumor necrosis factor alpha-induced protein 2	0	1	5.91336	7.4138
AEFHTELERL	HLA-B4403	0.7	3	P48556	206	215	10	PSMD8	26S proteasome non-ATPase regulatory subunit 8	0	1	5.62711	7.04642
AEFIIDTRDAGY	HLA-B4403	0.3	3	P21333	2066	2077	12	FLNA	Filamin-A	0	1	5.68594	7.56259
AEFIMLNHF	HLA-B4403	0.03	3	Q9BQ52	717	725	9	ELAC2	Zinc phosphodiesterase ELAC protein 2	0	1	5.40567	6.46543
AEFKEAFQL	HLA-B4403	0.09	3	P60660	10	18	9	MYL6	Myosin light polypeptide 6	1	1	6.8139	8.46708
AEFKEAFQLF	HLA-B4403	0.01	3	P60660	10	19	10	MYL6	Myosin light polypeptide 6	1	2	6.78583	8.46186
AEFKEAFSL	HLA-B4403	0.07	3	P0DP25	11	19	9			0	1	5.77166	7.38636
AEFKEAFSLF	HLA-B4403	0.01	3	P0DP25	11	20	10			1	1	5.94845	8.14283
AEFKEGKKEF	HLA-B4403	0.09	3	Q13619	580	589	10	CUL4A	Cullin-4A	0	1	5.4958	7.37168
AEFKVTIKY	HLA-B4403	0.01	3	Q9UKD2	198	206	9	MRTO4	mRNA turnover protein 4 homolog	0	1	5.37366	8.11916
AEFLMKNSDLY	HLA-B4403	0.25	3	Q8NEM2	475	485	11	SHCBP1	SHC SH2 domain-binding protein 1	0	1	5.88831	6.72594
AEFLPDPSALQNL	HLA-B4403	1.1	3	Q9NXR7	90	102	13	BRE	BRCA1-A complex subunit BRE	0	1	6.12271	6.5311
AEFLSEHPNVTL	HLA-B4403	1.8	3	Q9UH17	105	116	12	APOBEC3B	DNA dC->dU-editing enzyme APOBEC-3B	0	1	5.50005	7.00856
AEFNRIMSL	HLA-B4403	0.3	3	O43707	809	817	9	ACTN4	Alpha-actinin-4	0.5	2	6.22971	8.15455
AEFNTLYHW	HLA-B4403	0.01	3	P35354	365	373	9	PTGS2	Prostaglandin G/H synthase 2	0	1	5.22854	7.27457
AEFNTLYHWH	HLA-B4403	0.04	3	P35354	365	374	10	PTGS2	Prostaglandin G/H synthase 2	0	1	5.55721	6.85134
AEFPDEPKW	HLA-B4403	0.04	3	P48147	226	234	9	PREP	Prolyl endopeptidase	0	1	5.69455	7.4952
AEFPDHLGGGY	HLA-B4403	0.2	3	Q9UJP4	318	328	11	KLHL21	Kelch-like protein 21	0	1	5.87964	7.59309
AEFPLDPQL	HLA-B4403	0.175	3	O43143	563	571	9	DHX15	Pre-mRNA-splicing factor ATP-dependent RNA helicase DHX15	0.5	1	5.62924	6.05593
AEFPQPPGAARW	HLA-B4403	0.2	3	Q9HAB8	8	19	12	PPCS	Phosphopantothenate--cysteine ligase	0	1	5.5778	6.79573
AEFQEHEHAL	HLA-B4403	0.25	3	Q9NW13	545	554	10	RBM28	RNA-binding protein 28	0	1	5.78103	7.3137
AEFQTTIPDGISF	HLA-B4403	0.175	3	A1X283	377	389	13	SH3PXD2B	SH3 and PX domain-containing protein 2B	0	1	5.6463	6.62888
AEFRDPLGY	HLA-B4403	0.01	3	P41229	22	30	9	KDM5C	Lysine-specific demethylase 5C	0	1	5.47658	8.04269
AEFSSAGHSL	HLA-B4403	0.06	3	Q6P2H3	542	551	10	CEP85	Centrosomal protein of 85 kDa	0	1	5.69149	6.75289
AEFTKSIAKF	HLA-B4403	0.04	3	Q15005	187	196	10	SPCS2	Signal peptidase complex subunit 2	0	2	5.49164	8.43965
AEFVGVSHL	HLA-B4403	0.4	3	Q9ULX3	95	103	9	NOB1	RNA-binding protein NOB1	0	2	6.04053	8.63126
AEFYHPAQEY	HLA-B4403	0.01	3	P19784	180	189	10	CSNK2A2	Casein kinase II subunit alpha	0	1	5.40747	7.60073
AEFYHPGQEY	HLA-B4403	0.01	3	Q8NEV1	179	188	10	CSNK2A3;CSNK2A1	Casein kinase II subunit alpha 3;Casein kinase II subunit alpha	0.5	1	6.03207	8.23807
AEGAPQKEVY	HLA-B4403	0.8	3	Q8TBX8	359	368	10	PIP4K2C	Phosphatidylinositol 5-phosphate 4-kinase type-2 gamma	0	1	5.45714	7.87413
AEGASAPLM	HLA-B4403	0.15	#N/A	P14923	623	631	9	JUP	Junction plakoglobin	0	3	5.50228	7.70509
AEGDLIEHF	HLA-B4403	0.125	3	Q13151	110	118	9	HNRNPA0	Heterogeneous nuclear ribonucleoprotein A0	0	1	5.64039	7.68975
AEGDLPTTM	HLA-B4403	0.4	3	Q08211	101	109	9	DHX9	ATP-dependent RNA helicase A	0	1	5.82987	6.82947
AEGEGNSKKL	HLA-B4403	1.6	3	Q9NUL3	250	259	10	STAU2	Double-stranded RNA-binding protein Staufen homolog 2	0	1	5.88673	7.59436
AEGEISDPFRF	HLA-B4403	0.4	3	O15438	161	171	11	ABCC3	Canalicular multispecific organic anion transporter 2	0	1	5.662	7.04238
AEGEIYTKL	HLA-B4403	0.3	3	Q8TAG9	597	605	9	EXOC6	Exocyst complex component 6	0	1	6.0249	8.17869
AEGEPRYAL	HLA-B4403	1.2	3	Q9HB07	183	191	9	C12orf10	UPF0160 protein MYG1, mitochondrial	0	1	5.76393	7.42702
AEGGGAKFKKY	HLA-B4403	0.9	3	P49411	82	92	11	TUFM	Elongation factor Tu, mitochondrial	0	2	5.61227	8.28921
AEGGKVPIKW	HLA-B4403	0.08	3	P00533	871	880	10	EGFR	Epidermal growth factor receptor	0	1	5.45165	7.46072
AEGIGTGW	HLA-B4403	0.175	3	P11388	853	860	8	TOP2A;TOP2B	DNA topoisomerase 2-alpha;DNA topoisomerase 2-beta	0	1	5.92539	7.34447
AEGIHTGQF	HLA-B4403	0.25	3	P62917	79	87	9	RPL8	60S ribosomal protein L8	1	2	7.07671	8.58022
AEGIHTGQFVY	HLA-B4403	0.8	3	P62917	79	89	11	RPL8	60S ribosomal protein L8	0.5	1	5.88351	8.25375
AEGIPAHVI	HLA-B4403	0.6	3	Q9NWM0	247	255	9	SMOX	Spermine oxidase	0	2	5.725	8.67738
AEGKLISVEY	HLA-B4403	0.125	3	Q8IVG5	1529	1538	10	SAMD9L	Sterile alpha motif domain-containing protein 9-like	0	1	5.67764	7.52896
AEGNHIKSY	HLA-B4403	0.04	3	Q5T7W0	571	579	9	ZNF618	Zinc finger protein 618	0	1	5.74684	6.70086
AEGPEAERL	HLA-B4403	1.2	3	Q9Y446	33	41	9	PKP3	Plakophilin-3	0	1	5.69124	7.69934
AEGPNRLLY	HLA-B4403	0.15	3	Q643R3	421	429	9	LPCAT4	Lysophospholipid acyltransferase LPCAT4	0	1	5.92128	8.00402
AEGPPRLAI	HLA-B4403	1.2	3	Q15773	224	232	9	MLF2	Myeloid leukemia factor 2	1	1	7.34545	9.12762
AEGSNGNKW	HLA-B4403	0.04	3	Q9Y2H6	604	612	9	FNDC3A	Fibronectin type-III domain-containing protein 3A	0	1	5.74493	7.20903
AEGTAIKDL	HLA-B4403	0.4	3	O60701	164	172	9	UGDH	UDP-glucose 6-dehydrogenase	1	2	6.61305	8.47734
AEGTAQQRL	HLA-B4403	1.4	3	Q15149	1838	1846	9	PLEC	Plectin	1	1	6.68739	8.1423
AEGTLSKKL	HLA-B4403	0.3	3	P42696	222	230	9	RBM34	RNA-binding protein 34	0	1	5.66837	7.66099
AEGVPASAY	HLA-B4403	0.04	3	Q8IUW3	338	346	9	SPATA2L	Spermatogenesis-associated protein 2-like protein	0	1	5.62259	7.16634
AEHDPLKGR	N/A	N/A	3	Q7Z5Q1	265	273	9	CPEB2	Cytoplasmic polyadenylation element-binding protein 2	0.5	1	5.82213	7.09968
AEHDRIARQW	HLA-B4403	0.02	3	Q969T4	192	201	10	UBE2E3	Ubiquitin-conjugating enzyme E2 E3	1	1	6.3014	8.25971
AEHDVTVKY	HLA-B4403	0.02	3	Q8IYS1	202	210	9	PM20D2	Peptidase M20 domain-containing protein 2	0	1	5.67131	7.41662
AEHDVTVKYY	HLA-B4403	0.03	3	Q8IYS1	202	211	10	PM20D2	Peptidase M20 domain-containing protein 2	0	2	5.61504	7.47909
AEHFLEQQM	HLA-B4403	0.9	3	P49368	109	117	9	CCT3	T-complex protein 1 subunit gamma	1	2	6.34467	8.48073
AEHHEVLTEY	HLA-B4403	0.07	3	Q9H974	68	77	10	QTRTD1	Queuine tRNA-ribosyltransferase subunit QTRTD1	0	1	5.86816	7.23727
AEHIESRTL	HLA-B4403	0.5	3	Q99541	303	311	9	PLIN2	Perilipin-2	0.5	2	5.76515	8.04509
AEHLGDFHRTY	HLA-B4403	0.4	3	Q92530	114	124	11	PSMF1	Proteasome inhibitor PI31 subunit	0.5	2	6.10676	8.44083
AEHPELRSY	HLA-B4403	0.07	3	Q12765	199	207	9	SCRN1	Secernin-1	0	1	5.22187	8.01005
AEHPTIKIFW	HLA-B4403	0.03	3	Q5GLZ8	964	973	10	HERC4	Probable E3 ubiquitin-protein ligase HERC4	0	1	5.66477	6.84872
AEHSTVITF	HLA-B4403	0.02	3	Q709C8	2959	2967	9	VPS13A;VPS13C	Vacuolar protein sorting-associated protein 13A;Vacuolar protein sorting-associated protein 13C	0	1	5.86367	7.57221
AEIAAKDKL	HLA-B4403	0.3	3	Q9BVK6	153	161	9	TMED9	Transmembrane emp24 domain-containing protein 9	1	1	5.85448	7.72212
AEIAPFVEI	HLA-B4403	0.04	3	P55060	544	552	9	CSE1L	Exportin-2	0	2	5.35999	7.42315
AEIAQLMSL	HLA-B4403	0.125	3	P08238	19	27	9	HSP90AA1;HSP90AA2P;HSP90AB1;HSP90AB2P	Heat shock protein HSP 90-alpha;Heat shock protein HSP 90-alpha A2;Heat shock protein HSP 90-beta;Putative heat shock protein HSP 90-beta 2	0	2	5.8014	7.52677
AEIDAHLVAL	HLA-B4403	0.15	3	P60900	233	242	10	PSMA6	Proteasome subunit alpha type-6	0.5	1	5.54724	8.00195
AEIDARNDSF	HLA-B4403	0.125	3	Q01082	1958	1967	10	SPTBN1	Spectrin beta chain, non-erythrocytic 1	1	1	6.51578	8.65791
AEIDDRKQL	HLA-B4403	0.5	3	Q96P16	232	240	9	RPRD1A	Regulation of nuclear pre-mRNA domain-containing protein 1A	1	1	6.6016	8.32133
AEIDEPNAF	HLA-B4403	0.025	3	Q8NB46	230	238	9	ANKRD52	Serine/threonine-protein phosphatase 6 regulatory ankyrin repeat subunit C	0.5	2	5.92604	8.08052
AEIDVIFKDF	HLA-B4403	0.01	3	Q63HN8	1301	1310	10	RNF213	E3 ubiquitin-protein ligase RNF213	0	2	6.13273	8.29372
AEIDVIFKDFVNKY	HLA-B4403	0.05	4	Q63HN8	1301	1314	14	RNF213	E3 ubiquitin-protein ligase RNF213	0	2	5.81724	7.94827
AEIEADRSY	HLA-B4403	0.01	3	Q13753	837	845	9	LAMC2	Laminin subunit gamma-2	0	1	5.76864	7.98124
AEIEAIQESL	HLA-B4403	0.15	3	P22692	104	113	10	IGFBP4	Insulin-like growth factor-binding protein 4	0	1	5.65956	6.83354
AEIEEFLRRL	HLA-B4403	0.125	3	Q8N3E9	241	250	10	PLCD3	1-phosphatidylinositol 4,5-bisphosphate phosphodiesterase delta-3	0	1	5.81983	6.70982
AEIEIMKKL	HLA-B4403	0.06	3	Q9Y6M1	337	345	9	IGF2BP2	Insulin-like growth factor 2 mRNA-binding protein 2	0	1	5.74202	7.84002
AEIEIVKEEF	HLA-B4403	0.015	3	Q8WXH0	1575	1584	10	SYNE2	Nesprin-2	0.5	1	5.83563	7.69484
AEIEKKKEM	HLA-B4403	0.6	3	Q8N5P1	217	225	9	ZC3H8	Zinc finger CCCH domain-containing protein 8	0	2	5.94371	7.8734
AEIEKLGQKY	HLA-B4403	0.01	3	Q9Y324	108	117	10	FCF1	rRNA-processing protein FCF1 homolog	2	2	6.85372	8.74951
AEIEKQLAL	HLA-B4403	0.4	3	P56559	138	146	9	ARL4C	ADP-ribosylation factor-like protein 4C	0	1	5.98156	7.96
AEIGEGAYGKVF	HLA-B4403	0.08	4	Q00534	17	28	12	CDK6	Cyclin-dependent kinase 6	0	1	5.75282	7.81103
AEIGHHRRY	HLA-B4403	0.01	3	Q86TJ2	40	48	9	TADA2B	Transcriptional adapter 2-beta	0	1	5.61318	6.60354
AEIGNKDIKF	HLA-B4403	0.2	3	Q8TCJ2	744	753	10	STT3B	Dolichyl-diphosphooligosaccharide--protein glycosyltransferase subunit STT3B	0	1	5.88385	7.44537
AEIGSNIKNL	HLA-B4403	0.175	3	Q9NRW7	281	290	10	VPS45	Vacuolar protein sorting-associated protein 45	0	1	5.67187	7.53222
AEIKQIVSEY	HLA-B4403	0.01	3	Q567U6	284	293	10	CCDC93	Coiled-coil domain-containing protein 93	0	1	5.77601	7.40406
AEILQESRM	HLA-B4403	1.1	3	O75347	54	62	9	TBCA	Tubulin-specific chaperone A	0.5	2	5.80319	8.19673
AEIMESIKRL	HLA-B4403	0.09	3	Q14683	501	510	10	SMC1A	Structural maintenance of chromosomes protein 1A	0	1	5.52917	7.24837
AEINEIIRVL	HLA-B4403	0.2	3	P18206	239	248	10	VCL	Vinculin	0	1	5.8097	6.87189
AEINENNVREF	HLA-B4403	0.5	4	Q9NS73	172	182	11	MBIP	MAP3K12-binding inhibitory protein 1	0.5	1	5.8118	8.04914
AEINNIIKI	HLA-B4403	0.125	3	P11388	505	513	9	TOP2A;TOP2B	DNA topoisomerase 2-alpha;DNA topoisomerase 2-beta	1	2	7.18941	8.81038
AEINPNHPFQGQY	HLA-B4403	0.4	3	Q8NBF6	558	570	13	AVL9	Late secretory pathway protein AVL9 homolog	0	1	5.67127	7.35013
AEINSRTGSKL	HLA-B4403	1.5	4	O75179	1207	1217	11	ANKRD17;ANKHD1	Ankyrin repeat domain-containing protein 17;Ankyrin repeat and KH domain-containing protein 1	0	1	5.51623	7.15385
AEIPGLSINF	HLA-B4403	0.02	3	P51659	392	401	10	HSD17B4	Peroxisomal multifunctional enzyme type 2;(3R)-hydroxyacyl-CoA dehydrogenase;Enoyl-CoA hydratase 2	0	1	5.57425	6.47822
AEIPQQVVGYF	HLA-B4403	0.25	3	O75131	509	519	11	CPNE3	Copine-3	0	1	5.35732	6.2008
AEIQEELNQRW	HLA-B4403	0.04	4	A6NK89	348	358	11	RASSF10	Ras association domain-containing protein 10	0	1	5.7067	6.6472
AEIQHAEEF	HLA-B4403	0.01	3	O60832	28	36	9	DKC1	H/ACA ribonucleoprotein complex subunit 4	0	1	5.93502	7.45028
AEIQKDVQTY	HLA-B4403	0.015	3	Q9HBK9	7	16	10	AS3MT	Arsenite methyltransferase	0	1	5.51887	7.46082
AEIQKDVQTYY	HLA-B4403	0.175	3	Q9HBK9	7	17	11	AS3MT	Arsenite methyltransferase	0	1	5.48244	7.02518
AEIRLVSKDGKSKGIAY	N/A	N/A	1	P19338	417	433	17	NCL	Nucleolin	0	1	5.85573	7.14176
AEISNAIDQY	HLA-B4403	0.015	3	P31939	485	494	10	ATIC	Bifunctional purine biosynthesis protein PURH;Phosphoribosylaminoimidazolecarboxamide formyltransferase;IMP cyclohydrolase	0	1	5.37824	7.05941
AEISQPPAL	HLA-B4403	0.15	3	Q9BQ70	487	495	9	TCF25	Transcription factor 25	0	1	5.78223	7.21759
AEISTVHPEQY	HLA-B4403	0.1	3	Q8TBX8	398	408	11	PIP4K2C	Phosphatidylinositol 5-phosphate 4-kinase type-2 gamma	0	1	5.70536	6.68783
AEITDKLGL	HLA-B4403	0.25	3	P84077	137	145	9	ARF1;ARF3	ADP-ribosylation factor 1;ADP-ribosylation factor 3	0	2	5.75543	8.1452
AEITGEIQQY	HLA-B4403	0.03	3	Q07889	965	974	10	SOS1;SOS2	Son of sevenless homolog 1;Son of sevenless homolog 2	0	2	5.60663	8.02633
AEIVEGENHTY	HLA-B4403	0.15	4	P21333	2188	2198	11	FLNA	Filamin-A	1	2	7.43027	9.03798
AEIVKKDDF	HLA-B4403	0.25	3	P21283	167	175	9	ATP6V1C1	V-type proton ATPase subunit C 1	1	1	6.14454	7.63484
AEIYFDHDLQSY	HLA-B4403	0.04	4	Q8N302	458	469	12	AGGF1	Angiogenic factor with G patch and FHA domains 1	0	1	5.72883	6.74225
AEIYLEGSAF	HLA-B4403	0.01	4	Q92730	161	170	10	RND1	Rho-related GTP-binding protein Rho6	0	1	5.58565	6.83113
AEKAVTKEEF	HLA-B4403	0.2	3	P08865	218	227	10	RPSA	40S ribosomal protein SA	0	1	5.76109	7.87184
AEKAYHEQL	HLA-B4403	0.9	3	Q71U36	278	286	9	TUBA1B;TUBA4A;TUBA1A;TUBA8;TUBA3E;TUBA3C;TUBA1C	Tubulin alpha-1B chain;Tubulin alpha-4A chain;Tubulin alpha-1A chain;Tubulin alpha-8 chain;Tubulin alpha-3E chain;Tubulin alpha-3C/D chain;Tubulin alpha-1C chain	0.5	1	6.09369	7.43589
AEKLITQTF	HLA-B4403	0.09	3	Q9Y266	51	59	9	NUDC	Nuclear migration protein nudC	0	1	5.46095	8.00847
AEKNVEKKIDKY	N/A	N/A	3	P40429	181	192	12	RPL13A	60S ribosomal protein L13a	0	1	5.40804	7.50466
AEKVIGAGKSW	HLA-B4403	0.05	4	P21291	129	139	11	CSRP1	Cysteine and glycine-rich protein 1	0	1	5.44366	7.88661
AELAIFRVF	HLA-B4403	0.01	3	Q8N3C0	1359	1367	9	ASCC3	Activating signal cointegrator 1 complex subunit 3	0	1	5.69927	6.94497
AELALQKKY	HLA-B4403	0.015	3	Q15007	185	193	9	WTAP	Pre-mRNA-splicing regulator WTAP	0	1	5.62569	7.76498
AELAPNASNHM	N/A	N/A	3	Q92766	1602	1612	11	RREB1	Ras-responsive element-binding protein 1	0	1	5.56611	6.90485
AELDAFLTEQY	HLA-B4403	0.07	3	Q7Z3T8	531	541	11	ZFYVE16	Zinc finger FYVE domain-containing protein 16	0	1	5.51692	6.5763
AELDIPQSV	HLA-B4403	0.25	3	O96005	150	158	9	CLPTM1	Cleft lip and palate transmembrane protein 1	0.5	2	5.60612	8.15731
AELDKRIEAL	HLA-B4403	1.6	3	Q9Y3X0	15	24	10	CCDC9	Coiled-coil domain-containing protein 9	0	1	5.39758	7.4035
AELDKTNKF	HLA-B4403	0.2	3	Q9UNA1	27	35	9	ARHGAP26	Rho GTPase-activating protein 26	0.5	2	5.94527	8.13551
AELDPPGARFL	HLA-B4403	1.2	3	Q58EX7	522	532	11	PLEKHG4	Puratrophin-1	0.5	1	5.90972	7.51972
AELDPSIAVGF	HLA-B4403	0.3	3	Q9Y4P1	311	321	11	ATG4B	Cysteine protease ATG4B	0	2	5.86507	6.29496
AELDPSIAVGFF	HLA-B4403	0.4	3	Q9Y4P1	311	322	12	ATG4B	Cysteine protease ATG4B	0	1	5.83796	6.46225
AELDPVNSY	HLA-B4403	0.04	3	Q92618	408	416	9	ZNF516	Zinc finger protein 516	0	1	5.57614	7.40559
AELDQLLSGF	HLA-B4403	0.04	3	Q68CZ2	423	432	10	TNS3	Tensin-3	0	1	5.85073	7.10243
AELDRQIKSF	HLA-B4403	0.15	3	Q13813	2151	2160	10	SPTAN1	Spectrin alpha chain, non-erythrocytic 1	0.5	1	5.75337	7.66398
AELDTLNEDSY	HLA-B4403	0.7	3	P27348	201	211	11	YWHAQ;YWHAG;YWHAH	14-3-3 protein theta;14-3-3 protein gamma;14-3-3 protein gamma, N-terminally processed;14-3-3 protein eta	0	1	5.71391	6.98549
AELEDDFKEGY	HLA-B4403	0.5	3	P24001	90	100	11	IL32	Interleukin-32	0	1	5.4	8.52025
AELEENQRSY	HLA-B4403	0.07	3	P46100	1410	1419	10	ATRX	Transcriptional regulator ATRX	0	1	5.33633	7.39568
AELEKQKQL	HLA-B4403	1.4	3	Q15643	1693	1701	9	TRIP11	Thyroid receptor-interacting protein 11	0	1	5.83099	6.36912
AELELQKQL	HLA-B4403	0.3	3	O43290	495	503	9	SART1	U4/U6.U5 tri-snRNP-associated protein 1	0	1	5.78713	8.30237
AELELQKQLE	HLA-B4403	1.1	3	O43290	495	504	10	SART1	U4/U6.U5 tri-snRNP-associated protein 1	0	1	5.67991	7.29673
AELESVLSHL	HLA-B4403	0.175	3	Q15013	129	138	10	MAD2L1BP	MAD2L1-binding protein	0	1	5.44554	6.83638
AELGARAKEF	HLA-B4403	0.04	3	P11940	181	190	10	PABPC1;PABPC3	Polyadenylate-binding protein 1;Polyadenylate-binding protein 3	0.5	1	5.98509	7.28756
AELGGLLKY	HLA-B4403	0.025	3	O00231	64	72	9	PSMD11	26S proteasome non-ATPase regulatory subunit 11	1	2	6.85649	8.74058
AELGSSTSL	HLA-B4403	0.15	3	O60232	166	174	9	SSSCA1	Sjoegren syndrome/scleroderma autoantigen 1	0	1	5.7741	6.82512
AELGTTISKSGGDYAY	N/A	N/A	4	Q01650	104	119	16	SLC7A5;SLC7A5P1;SLC7A5P2	Large neutral amino acids transporter small subunit 1;Putative L-type amino acid transporter 1-like protein MLAS;Putative L-type amino acid transporter 1-like protein IMAA	0	1	5.6678	6.96465
AELHQEHDL	HLA-B4403	0.8	3	A5YKK6	1267	1275	9	CNOT1	CCR4-NOT transcription complex subunit 1	0	1	5.7721	6.81747
AELKIDNQRQQL	N/A	N/A	3	Q9NYL9	286	297	12	TMOD3	Tropomodulin-3	0	1	5.6079	7.20118
AELKPGRPHQF	HLA-B4403	1	3	Q9NYS7	11	21	11	WSB2	WD repeat and SOCS box-containing protein 2	0	1	5.53948	7.29181
AELKQAQTL	HLA-B4403	0.3	3	Q9H0A8	186	194	9	COMMD4	COMM domain-containing protein 4	0.5	1	5.9312	7.39094
AELKQLNQQY	HLA-B4403	0.015	3	Q13416	285	294	10	ORC2	Origin recognition complex subunit 2	0	1	5.60785	7.71278
AELLKKEKI	N/A	N/A	3	P29401	519	527	9	TKT	Transketolase	2	2	7.27586	8.84267
AELLNLRKI	HLA-B4403	0.4	3	P29401	95	103	9	TKT	Transketolase	0	1	5.69759	7.00385
AELNFFQRI	HLA-B4403	0.015	3	Q8IXI2	207	215	9	RHOT1	Mitochondrial Rho GTPase 1	0	1	5.46041	6.29141
AELPDQKQL	HLA-B4403	1.1	3	Q92985	335	343	9	IRF7	Interferon regulatory factor 7	0	1	5.64368	7.82308
AELPDQKQLRY	HLA-B4403	1.5	3	Q92985	335	345	11	IRF7	Interferon regulatory factor 7	0	1	5.59124	7.28344
AELPLRLFL	HLA-B4403	0.25	3	Q96QK1	577	585	9	VPS35	Vacuolar protein sorting-associated protein 35	0	1	5.61558	7.61011
AELRIQPGNPNY	HLA-B4403	0.5	3	P63010	901	912	12	AP2B1	AP-2 complex subunit beta	0	1	5.75224	7.5668
AELRTVESEAASY	HLA-B4403	0.3	3	P61289	163	175	13	PSME3	Proteasome activator complex subunit 3	0	1	5.31468	6.9171
AELSEQIKSF	HLA-B4403	0.08	3	Q5JRA6	1375	1384	10	MIA3	Melanoma inhibitory activity protein 3	0	1	5.84472	7.42439
AELSNEERNLL	N/A	N/A	3	P27348	34	44	11	YWHAQ;YWHAZ	14-3-3 protein theta;14-3-3 protein zeta/delta	0	1	5.63076	7.01708
AELTEEINKW	HLA-B4403	0.05	4	O75330	570	579	10	HMMR	Hyaluronan mediated motility receptor	0	1	5.48962	7.02481
AELTIMKTL	HLA-B4403	0.175	3	Q7Z460	1385	1393	9	CLASP1	CLIP-associating protein 1	0	1	5.80373	6.90794
AELTPHQTF	HLA-B4403	0.07	3	P04844	427	435	9	RPN2	Dolichyl-diphosphooligosaccharide--protein glycosyltransferase subunit 2	1	1	6.24638	7.82339
AEMAQNAVRL	HLA-B4403	0.15	3	P35222	478	487	10	CTNNB1	Catenin beta-1	0	1	5.69942	7.23035
AEMAQNAVRLHY	HLA-B4403	0.175	3	P35222	478	489	12	CTNNB1	Catenin beta-1	0	1	5.50162	6.73304
AEMEERFYRY	HLA-B4403	0.01	3	Q14839	606	615	10	CHD4	Chromodomain-helicase-DNA-binding protein 4	0	1	5.34331	7.57639
AEMEGAVQSI	HLA-B4403	0.06	3	Q6NZI2	80	89	10	PTRF	Polymerase I and transcript release factor	0	1	5.79321	6.80806
AEMEKHKKF	HLA-B4403	0.04	3	Q15149	2302	2310	9	PLEC	Plectin	0	2	5.66105	8.47286
AEMEKSKQEL	HLA-B4403	0.25	3	O95361	260	269	10	TRIM16;TRIM16L	Tripartite motif-containing protein 16;Tripartite motif-containing protein 16-like protein	0	2	5.60651	7.38952
AEMELQAKL	HLA-B4403	0.1	3	Q15583	391	399	9	TGIF1	Homeobox protein TGIF1	0	2	5.61751	8.15161
AEMETQKEKI	HLA-B4403	0.5	3	Q9NTJ3	335	344	10	SMC4	Structural maintenance of chromosomes protein 4	0	2	5.67705	7.54199
AEMEVKRESY	HLA-B4403	0.015	3	Q92575	303	312	10	UBXN4	UBX domain-containing protein 4	0.5	2	5.94837	8.45183
AEMKEYITKF	HLA-B4403	0.01	3	Q9H410	209	218	10	DSN1	Kinetochore-associated protein DSN1 homolog	0	1	5.70992	6.98112
AEMLPGVLQQF	HLA-B4403	0.15	3	Q92597	119	129	11	NDRG1	Protein NDRG1	0	3	5.77374	7.77493
AEMNRGSNEW	HLA-B4403	0.025	3	P13073	91	100	10	COX4I1	Cytochrome c oxidase subunit 4 isoform 1, mitochondrial	0	2	5.96379	7.22515
AEMQFGELL	HLA-B4403	0.01	3	O95361	215	223	9	TRIM16	Tripartite motif-containing protein 16	0	1	5.91233	7.50607
AEMQWKRDY	HLA-B4403	0.01	3	O96000	82	90	9	NDUFB10	NADH dehydrogenase [ubiquinone] 1 beta subcomplex subunit 10	1	2	6.34027	8.28668
AENAEFMRNF	HLA-B4403	0.01	3	P09601	28	37	10	HMOX1	Heme oxygenase 1	0.5	3	5.92745	8.01986
AENAGSYSL	HLA-B4403	0.125	3	Q13569	3	11	9	TDG	G/T mismatch-specific thymine DNA glycosylase	0	1	5.71493	6.86313
AENDAQKPSL	HLA-B4403	0.8	3	O15439	71	80	10	ABCC4	Multidrug resistance-associated protein 4	0	1	5.67089	7.47887
AENDEVKFKSY	HLA-B4403	0.175	3	Q6IE81	354	364	11	JADE1	Protein Jade-1	0	2	5.6348	7.43669
AENDFVHRI	HLA-B4403	0.01	3	Q9Y3T6	14	22	9	R3HCC1	R3H and coiled-coil domain-containing protein 1	0	1	5.46013	7.52139
AENDPTRQY	HLA-B4403	0.02	3	O75376	2002	2010	9	NCOR1	Nuclear receptor corepressor 1	0	1	5.54298	6.83482
AENEMPGLMRM	HLA-B4403	1.2	3	P23526	25	35	11	AHCY	Adenosylhomocysteinase	0	1	5.88737	6.99878
AENETNEVNF	HLA-B4403	0.09	3	Q15369	53	62	10	TCEB1	Transcription elongation factor B polypeptide 1	0	1	5.82439	7.59067
AENEYQTAI	HLA-B4403	0.125	3	P52907	235	243	9	CAPZA1;CAPZA2	F-actin-capping protein subunit alpha-1;F-actin-capping protein subunit alpha-2	0	1	5.6645	7.02751
AENGLTVRL	HLA-B4403	0.07	3	Q12789	1148	1156	9	GTF3C1	General transcription factor 3C polypeptide 1	0.5	1	5.74899	7.97505
AENIDAQLKRM	HLA-B4403	1.6	3	P37198	437	447	11	NUP62	Nuclear pore glycoprotein p62	0	2	5.88835	7.46114
AENIGDGRSPEF	HLA-B4403	1.1	4	Q8WYA6	537	548	12	CTNNBL1	Beta-catenin-like protein 1	0	1	5.56003	7.15112
AENIPENPLKY	HLA-B4403	0.4	3	P42224	656	666	11	STAT1;STAT4	Signal transducer and activator of transcription 1-alpha/beta;Signal transducer and activator of transcription 4	0	1	5.55425	8.32154
AENIPENPLKYLY	HLA-B4403	0.175	3	P42224	656	668	13	STAT1;STAT4	Signal transducer and activator of transcription 1-alpha/beta;Signal transducer and activator of transcription 4	0	1	6.00723	6.54953
AENIQPGEQKY	HLA-B4403	0.8	3	Q04637	584	594	11	EIF4G1	Eukaryotic translation initiation factor 4 gamma 1	1	1	6.15014	7.91917
AENISRVLY	HLA-B4403	0.025	3	P06737	273	281	9	PYGL;PYGM;PYGB	Glycogen phosphorylase, liver form;Glycogen phosphorylase, muscle form;Glycogen phosphorylase, brain form	0.5	1	5.98148	7.96227
AENKEIQKL	HLA-B4403	0.3	3	O95994	92	100	9	AGR2	Anterior gradient protein 2 homolog	2	2	7.6874	9.2966
AENLFRAFL	HLA-B4403	0.175	3	P78527	193	201	9	PRKDC	DNA-dependent protein kinase catalytic subunit	0.5	1	6.17598	7.28479
AENNEFITW	HLA-B4403	0.01	3	P46940	510	518	9	IQGAP1	Ras GTPase-activating-like protein IQGAP1	0	1	5.45488	6.33272
AENNINLIF	HLA-B4403	0.01	3	P18084	327	335	9	ITGB5	Integrin beta-5	0	1	5.46352	7.11965
AENPEPLVF	HLA-B4403	0.03	3	Q12864	533	541	9	CDH17	Cadherin-17	0	1	5.78717	7.12564
AENPGKYNI	HLA-B4403	0.5	3	Q00839	519	527	9	HNRNPU	Heterogeneous nuclear ribonucleoprotein U	0	1	5.67352	6.93732
AENPHSEYGL	HLA-B4403	0.4	3	Q9C005	14	23	10	DPY30	Protein dpy-30 homolog	0	1	5.47406	7.22201
AENPQSTPQH	HLA-B4403	0.8	3	Q99814	553	562	10	EPAS1	Endothelial PAS domain-containing protein 1	0	1	5.38841	6.61943
AENPRGTFL	HLA-B4403	0.5	3	P12931	168	176	9	SRC	Proto-oncogene tyrosine-protein kinase Src	0	1	5.93233	8.13075
AENPSIQLL	HLA-B4403	0.05	3	Q7Z434	471	479	9	MAVS	Mitochondrial antiviral-signaling protein	0	2	5.807	7.32952
AENQGTPLL	HLA-B4403	0.175	3	P56559	115	123	9	ARL4C	ADP-ribosylation factor-like protein 4C	0	2	5.74155	7.7393
AENQTVVKY	HLA-B4403	0.01	3	Q12769	413	421	9	NUP160	Nuclear pore complex protein Nup160	0.5	1	5.71212	7.76376
AENSPTRQQF	HLA-B4403	0.125	3	Q86XP3	93	102	10	DDX42	ATP-dependent RNA helicase DDX42	0	1	5.63231	6.92916
AENTNKAAKKF	HLA-B4403	0.3	3	Q9UHQ4	141	151	11	BCAP29	B-cell receptor-associated protein 29	0	1	5.43681	7.07951
AENYHDIKRI	HLA-B4403	0.3	3	Q01082	490	499	10	SPTBN1	Spectrin beta chain, non-erythrocytic 1	0	1	5.68308	6.46054
AEPAVQRTLLEK	N/A	N/A	3	P14209	174	185	12	CD99	CD99 antigen	1	0	6.65196	6.48364
AEPDESNARYF	HLA-B4403	1.1	3	P61088	25	35	11	UBE2N;UBE2NL	Ubiquitin-conjugating enzyme E2 N;Putative ubiquitin-conjugating enzyme E2 N-like	0	1	5.59781	6.84592
AEPDFVVTDF	HLA-B4403	0.4	3	P22314	311	320	10	UBA1	Ubiquitin-like modifier-activating enzyme 1	0.5	2	5.85408	8.09899
AEPDIIEQL	N/A	N/A	3	Q8IXQ5	90	98	9	KLHL7	Kelch-like protein 7	0	1	5.6965	7.08629
AEPDNKNVY	HLA-B4403	1.6	3	P04844	451	459	9	RPN2	Dolichyl-diphosphooligosaccharide--protein glycosyltransferase subunit 2	1	1	6.66895	7.92624
AEPDYIEDDNPELIRPQK	N/A	N/A	1	Q9H098	2	19	18	FAM107B	Protein FAM107B	2	2	6.97243	7.15494
AEPDYIEDDNPELIRPQKLINPVK	N/A	N/A	3	Q9H098	2	25	24	FAM107B	Protein FAM107B	1	0	6.54779	6.07939
AEPEGTHSF	HLA-B1801	0.5	3	Q03135	73	81	9	CAV1	Caveolin-1	1	1	6.45269	7.96571
AEPIDIQTW	HLA-B4403	0.125	3	Q92604	262	270	9	LPGAT1	Acyl-CoA:lysophosphatidylglycerol acyltransferase 1	0	1	5.94917	6.90588
AEPLPSNILEW	HLA-B4403	1.3	4	Q8N2K1	34	44	11	UBE2J2	Ubiquitin-conjugating enzyme E2 J2	0	1	6.01405	6.26312
AEPYGKIKNY	HLA-B4403	0.15	3	P43243	517	526	10	MATR3	Matrin-3	1	2	6.8791	8.63452
AEQALKHLKQY	HLA-B4403	0.3	3	Q9Y6E2	315	325	11	BZW2	Basic leucine zipper and W2 domain-containing protein 2	0	1	5.56661	7.4601
AEQDFISKF	HLA-B4403	0.015	3	Q9NV70	528	536	9	EXOC1	Exocyst complex component 1	0	1	5.42777	7.50943
AEQDFISKFF	HLA-B4403	0.025	3	Q9NV70	528	537	10	EXOC1	Exocyst complex component 1	1	1	6.15348	7.88243
AEQDLIREL	HLA-B4403	0.175	3	Q9BXC9	333	341	9	BBS2	Bardet-Biedl syndrome 2 protein	0.5	1	6.09004	7.98586
AEQEIMKKV	HLA-B4403	0.7	3	Q9NZI8	339	347	9	IGF2BP1	Insulin-like growth factor 2 mRNA-binding protein 1	0.5	2	5.76355	8.31886
AEQENLGKKL	HLA-B4403	0.5	3	Q8WYA0	609	618	10	IFT81	Intraflagellar transport protein 81 homolog	1	2	6.34747	7.94789
AEQERQHNY	HLA-B4403	0.4	3	Q6P2Q9	786	794	9	PRPF8	Pre-mRNA-processing-splicing factor 8	0	1	5.94058	7.02735
AEQESARQL	HLA-B4403	0.2	3	Q15149	2165	2173	9	PLEC	Plectin	0.5	1	5.90175	8.02612
AEQIIFDHF	HLA-B4403	0.07	3	Q14997	1305	1313	9	PSME4	Proteasome activator complex subunit 4	0	1	5.73532	7.11598
AEQKLQQTL	HLA-B4403	0.9	3	Q13136	374	382	9	PPFIA1	Liprin-alpha-1	0	1	5.69773	7.2003
AEQLIRVY	HLA-B4403	0.25	3	Q9Y3Z3	546	553	8	SAMHD1	Deoxynucleoside triphosphate triphosphohydrolase SAMHD1	0	1	5.83869	7.79339
AEQPSGFTF	HLA-B4403	0.02	3	Q76FK4	1038	1046	9	NOL8	Nucleolar protein 8	0	1	5.42126	6.87561
AEQQDSGRLY	HLA-B4403	0.04	3	Q8N163	819	828	10	CCAR2	Cell cycle and apoptosis regulator protein 2	0	1	5.42777	7.12258
AEQQQQLAGY	HLA-B4403	0.3	3	Q03169	543	552	10	TNFAIP2	Tumor necrosis factor alpha-induced protein 2	0	1	5.69832	7.02375
AEQQVPLVLW	HLA-B4403	0.01	3	Q15904	41	50	10	ATP6AP1	V-type proton ATPase subunit S1	0	1	5.62195	6.9788
AEQSGMRTY	HLA-B4403	0.09	3	Q6IQ23	252	260	9	PLEKHA7	Pleckstrin homology domain-containing family A member 7	0	1	5.77471	7.13226
AEQTALMAKY	HLA-B4403	0.04	3	Q9BYK8	309	318	10	HELZ2	Helicase with zinc finger domain 2	0	1	5.42475	7.48006
AEQTLNNIKQF	HLA-B4403	0.6	3	Q92499	299	309	11	DDX1	ATP-dependent RNA helicase DDX1	0	1	5.52409	7.87286
AEQYTPKAKY	HLA-B4403	0.09	3	P49327	2430	2439	10	FASN	Fatty acid synthase;[Acyl-carrier-protein] S-acetyltransferase;[Acyl-carrier-protein] S-malonyltransferase;3-oxoacyl-[acyl-carrier-protein] synthase;3-oxoacyl-[acyl-carrier-protein] reductase;3-hydroxyacyl-[acyl-carrier-protein] dehydratase;Enoyl-[acyl-carrier-protein] reductase;Oleoyl-[acyl-carrier-protein] hydrolase	0	2	5.89509	7.67965
AERDLYRDTW	HLA-B4403	0.03	3	Q9UDX5	9	18	10	MTFP1	Mitochondrial fission process protein 1	0.5	1	5.73581	7.41079
AERDVYTGDAL	N/A	N/A	3	P20618	211	221	11	PSMB1	Proteasome subunit beta type-1	0	1	5.79428	7.30814
AESAEAAKKML	HLA-B4403	2	3	P32456	494	504	11	GBP2	Interferon-induced guanylate-binding protein 2	2	2	7.95571	8.19764
AESAFSFKKL	HLA-B4403	0.08	3	Q99627	7	16	10	COPS8	COP9 signalosome complex subunit 8	0	1	5.86268	7.40341
AESALQLLY	HLA-B4403	0.01	3	Q9Y490	1769	1777	9	TLN1	Talin-1	0	1	5.8392	6.97923
AESAPAWRL	HLA-B4403	0.125	3	Q16342	14	22	9	PDCD2	Programmed cell death protein 2	0	1	5.46497	7.47603
AESAQSNRL	HLA-B4403	0.7	3	Q9BQ67	95	103	9	GRWD1	Glutamate-rich WD repeat-containing protein 1	0	1	5.5384	7.58242
AESASEAAKKY	HLA-B4403	0.25	3	P51572	140	150	11	BCAP31	B-cell receptor-associated protein 31	2	2	7.26394	8.79227
AESDVMLKEGY	HLA-B4403	0.3	3	Q9H0P0	175	185	11	NT5C3A	Cytosolic 5-nucleotidase 3A	0	1	5.56223	6.98546
AESEEGPDVLRW	HLA-B4403	0.25	3	Q15437	536	547	12	SEC23B	Protein transport protein Sec23B	0	1	5.43355	6.91983
AESGAKEEL	HLA-B4403	1	3	P29966	50	58	9	MARCKS	Myristoylated alanine-rich C-kinase substrate	0	1	5.39461	7.70517
AESGDHGSSSF	HLA-B4403	1.5	4	Q5M7Z0	131	141	11	RNFT1	RING finger and transmembrane domain-containing protein 1	0	1	5.70464	6.72023
AESGPDLRY	HLA-B4403	0.09	3	P15924	20	28	9	DSP	Desmoplakin	1	1	6.60496	8.15863
AESGRGQVM	HLA-B4403	0.8	2	P24001	78	86	9	IL32	Interleukin-32	0	1	5.50314	7.90023
AESGVERQV	HLA-B4403	1.2	3	P28072	214	222	9	PSMB6	Proteasome subunit beta type-6	1	1	5.97142	7.77149
AESHIILVL	HLA-B4403	0.125	3	Q13454	279	287	9	TUSC3	Tumor suppressor candidate 3	0.5	1	5.78774	7.87022
AESIDKKIS	N/A	N/A	3	Q9NZZ3	28	36	9	CHMP5	Charged multivesicular body protein 5	0	1	5.77383	6.34429
AESISLLEL	HLA-B4403	0.175	3	O60216	576	584	9	RAD21	Double-strand-break repair protein rad21 homolog	0	2	5.67482	7.63401
AESIVVHTY	HLA-B4403	0.03	3	P55060	513	521	9	CSE1L	Exportin-2	1	2	6.5597	8.55457
AESKEIVRGY	HLA-B4403	0.04	3	Q9NRX4	38	47	10	PHPT1	14 kDa phosphohistidine phosphatase	2	2	6.72381	8.42113
AESKGVVKF	HLA-B4403	0.25	3	P55011	277	285	9	SLC12A2	Solute carrier family 12 member 2	0	1	5.8177	7.33642
AESLGGSGY	HLA-B4403	0.07	3	Q14156	666	674	9	EFR3A	Protein EFR3 homolog A	0	1	5.72195	6.5
AESLIAKKI	HLA-B4403	0.15	3	P78371	113	121	9	CCT2	T-complex protein 1 subunit beta	1	2	8.35417	9.34936
AESLQPKGY	HLA-B4403	0.08	3	Q6ZRS2	591	599	9	SRCAP	Helicase SRCAP	1	1	6.20069	7.88418
AESLVAEGL	HLA-B4403	0.3	3	Q7KZF4	124	132	9	SND1	Staphylococcal nuclease domain-containing protein 1	0	2	5.78288	6.10507
AESNPTHYGF	HLA-B4403	0.09	3	O00623	45	54	10	PEX12	Peroxisome assembly protein 12	0.5	1	5.727	7.38814
AESPAGHSF	HLA-B4403	0.02	3	Q9NXE4	576	584	9	SMPD4	Sphingomyelin phosphodiesterase 4	1	2	6.49574	8.24002
AESPDELSF	HLA-B4403	0.25	3	P56945	16	24	9	BCAR1	Breast cancer anti-estrogen resistance protein 1	0	1	5.65698	7.4047
AESPTPQAL	HLA-B4403	0.3	3	P10746	243	251	9	UROS	Uroporphyrinogen-III synthase	0	2	5.42002	7.26064
AESSGQKSF	HLA-B4403	0.3	3	Q5QJE6	18	26	9	DNTTIP2	Deoxynucleotidyltransferase terminal-interacting protein 2	0	1	5.55492	7.47766
AESTKSFQY	HLA-B4403	0.07	3	Q9UPM8	982	990	9	AP4E1	AP-4 complex subunit epsilon-1	0	1	5.44697	7.13865
AESVGAKHY	HLA-B4403	0.07	3	Q9UL25	151	159	9	RAB21	Ras-related protein Rab-21	0	2	5.99446	7.4898
AESVVLEHRSY	HLA-B4403	0.4	3	Q9BWS9	57	67	11	CHID1	Chitinase domain-containing protein 1	0	1	5.91233	6.83536
AESVVPARM	HLA-B4403	0.25	3	P53602	229	237	9	MVD	Diphosphomevalonate decarboxylase	0	1	5.81297	7.23012
AESVVVIKKL	HLA-B4403	0.3	3	O00203	459	468	10	AP3B1;AP3B2	AP-3 complex subunit beta-1;AP-3 complex subunit beta-2	0	1	5.64595	7.50106
AESYRIQTY	HLA-B4403	0.05	3	O95453	501	509	9	PARN	Poly(A)-specific ribonuclease PARN	0	1	5.76949	7.42123
AETAIALLL	HLA-B4403	0.025	3	Q92616	1809	1817	9	GCN1L1	Translational activator GCN1	0	2	5.62228	7.09892
AETAVQLFI	HLA-B4403	0.15	3	P62495	206	214	9	ETF1	Eukaryotic peptide chain release factor subunit 1	0	1	5.72796	6.57215
AETDFEKRDF	HLA-B4403	0.125	3	Q99615	149	158	10	DNAJC7	DnaJ homolog subfamily C member 7	1.5	2	6.62877	8.69271
AETDLAKRF	HLA-B4403	0.01	3	P13667	239	247	9	PDIA4	Protein disulfide-isomerase A4	0.5	1	5.54038	7.27163
AETDLPVVF	HLA-B4403	0.04	3	Q16881	116	124	9	TXNRD1	Thioredoxin reductase 1, cytoplasmic	0	2	5.793	6.56987
AETDLSQGVARW	HLA-B4403	0.125	3	Q9BSJ8	1081	1092	12	ESYT1	Extended synaptotagmin-1	0	1	5.45889	7.13969
AETDTPNRATF	HLA-B4403	1.2	3	P04035	405	415	11	HMGCR	3-hydroxy-3-methylglutaryl-coenzyme A reductase	0	1	5.50056	7.318
AETDVSLVY	HLA-B4403	0.01	3	Q7Z7M0	714	722	9	MEGF8	Multiple epidermal growth factor-like domains protein 8	0	1	5.82274	6.96163
AETEALSKL	HLA-B4403	0.4	3	Q9BUP3	2	10	9	HTATIP2	Oxidoreductase HTATIP2	0	1	5.6842	7.27878
AETEPIVKM	HLA-B4403	0.6	3	P60228	86	94	9	EIF3E	Eukaryotic translation initiation factor 3 subunit E	1	2	6.67555	8.55656
AETESHIY	HLA-B4403	0.25	3	O14569	5	12	8	CYB561D2	Cytochrome b561 domain-containing protein 2	0	1	5.6352	7.47818
AETGIAVPSY	HLA-B4403	0.04	3	Q7L4I2	308	317	10	RSRC2	Arginine/serine-rich coiled-coil protein 2	0	1	5.38072	6.77606
AETGQVQKI	HLA-B4403	0.4	3	Q00610	493	501	9	CLTC	Clathrin heavy chain 1	1	2	7.60858	9.35046
AETGSVKDF	HLA-B4403	0.015	3	Q96GX2	51	59	9	ATXN7L3B	Putative ataxin-7-like protein 3B	0	1	5.78024	7.71478
AETLIFVKY	HLA-B4403	0.01	3	Q6YHU6	1838	1846	9	THADA	Thyroid adenoma-associated protein	0	1	5.55414	6.99863
AETLLSSLL	HLA-B4403	0.175	3	Q13438	3	11	9	OS9	Protein OS-9	0	1	5.88444	6.72831
AETPDIKLF	HLA-B4403	0.04	3	P46782	12	20	9	RPS5	40S ribosomal protein S5;40S ribosomal protein S5, N-terminally processed	1	3	7.61054	9.15014
AETPDIKLFGKW	HLA-B4403	0.125	3	P46782	12	23	12	RPS5	40S ribosomal protein S5;40S ribosomal protein S5, N-terminally processed	0	1	5.71039	5.90232
AETPQAKKI	HLA-B4403	0.4	3	Q14978	595	603	9	NOLC1	Nucleolar and coiled-body phosphoprotein 1	1.5	2	6.46743	8.89056
AETSEPVVY	HLA-B4403	0.07	3	Q6P158	401	409	9	DHX57	Putative ATP-dependent RNA helicase DHX57	0	1	5.68115	6.87894
AETSFSTSHY	HLA-B4403	0.025	3	Q02297	328	337	10	NRG1	Pro-neuregulin-1, membrane-bound isoform;Neuregulin-1	0	1	5.42115	7.61654
AETVQTVRY	HLA-B4403	0.07	3	Q8N0X7	569	577	9	SPG20	Spartin	0.5	1	5.91544	8.15112
AEVAAEKSF	HLA-B4403	0.04	3	Q9NW64	280	288	9	RBM22	Pre-mRNA-splicing factor RBM22	1	2	6.29281	8.10171
AEVAAEKSFN	HLA-B4403	0.3	3	Q9NW64	280	289	10	RBM22	Pre-mRNA-splicing factor RBM22	0	1	5.65449	7.53156
AEVADTQLM	HLA-B4403	0.125	3	Q8TCE6	4	12	9	FAM45A	Protein FAM45A	0	1	5.46952	6.78196
AEVAEHVQY	HLA-B4403	0.04	3	O75496	142	150	9	GMNN	Geminin	1	1	6.19915	7.37319
AEVDKVTGRF	HLA-B4403	0.2	3	P63220	37	46	10	RPS21	40S ribosomal protein S21	0.5	2	5.68035	9.21474
AEVDLERTF	HLA-B4403	0.05	3	P36959	28	36	9	GMPR	GMP reductase 1	0	1	5.54192	7.18817
AEVDTRESL	HLA-B4403	1.1	3	O60306	357	365	9	AQR	Intron-binding protein aquarius	0.5	1	5.51601	7.80726
AEVDTRESLVKF	HLA-B4403	0.7	3	O60306	357	368	12	AQR	Intron-binding protein aquarius	0	1	5.63779	6.91977
AEVEAQKAQQL	HLA-B4403	1.4	3	Q9ULW0	679	689	11	TPX2	Targeting protein for Xklp2	0	1	5.70012	7.31099
AEVEENKKM	HLA-B4403	0.3	3	Q14839	1522	1530	9	CHD4	Chromodomain-helicase-DNA-binding protein 4	0	1	5.27392	6.66665
AEVEGAGVKAW	HLA-B4403	0.125	3	Q8N5I2	223	233	11	ARRDC1	Arrestin domain-containing protein 1	0.5	1	5.79394	7.55278
AEVEGENAQRY	HLA-B4403	0.4	3	Q86VI3	474	484	11	IQGAP3	Ras GTPase-activating-like protein IQGAP3	0	1	5.43977	6.2634
AEVEKQDKY	HLA-B4403	0.6	3	Q5VV17	295	303	9	OTUD1	OTU domain-containing protein 1	0	1	5.66033	6.9086
AEVEQKKKRTF	HLA-B4403	1.7	3	P62841	2	12	11	RPS15	40S ribosomal protein S15	1	1	6.31357	7.7173
AEVERVKNM	HLA-B4403	0.4	3	O94832	129	137	9	MYO1D	Unconventional myosin-Id	0	1	5.78667	6.74529
AEVFMTPEDF	HLA-B4403	0.08	3	Q9BPX6	143	152	10	MICU1	Calcium uptake protein 1, mitochondrial	1	1	6.25713	6.2528
AEVFPLKVF	HLA-B4403	0.125	3	Q8NCS4	44	52	9	ZMYM6NB	Uncharacterized protein ZMYM6NB	0	1	5.50103	6.05758
AEVFPLKVFGY	HLA-B4403	0.5	4	Q8NCS4	44	54	11	ZMYM6NB	Uncharacterized protein ZMYM6NB	0	1	5.8358	7.48118
AEVGAAETTL	HLA-B4403	0.5	3	P05783	287	296	10	KRT18	Keratin, type I cytoskeletal 18	1	2	6.20273	8.50573
AEVGAAGKGY	HLA-B4403	0.02	3	Q13144	486	495	10	EIF2B5	Translation initiation factor eIF-2B subunit epsilon	0	1	5.60863	7.3001
AEVGDTIRVTF	HLA-B4403	0.8	4	P00450	455	465	11	CP	Ceruloplasmin	0.5	1	5.80897	7.63732
AEVGIIESI	HLA-B4403	0.15	3	Q96SB8	43	51	9	SMC6	Structural maintenance of chromosomes protein 6	0	1	5.81498	7.40739
AEVGTIFAL	HLA-B4403	0.05	3	Q96BZ9	210	218	9	TBC1D20	TBC1 domain family member 20	0	1	5.40485	6.60083
AEVGVWDNY	HLA-B4403	0.015	3	P40227	490	498	9	CCT6A	T-complex protein 1 subunit zeta	0	1	5.60484	6.85432
AEVIAKNNSF	HLA-B4403	0.15	4	P43246	913	922	10	MSH2	DNA mismatch repair protein Msh2	0	1	5.67495	7.35486
AEVKGVYQF	HLA-B4403	0.07	3	Q9Y3Q3	92	100	9	TMED3	Transmembrane emp24 domain-containing protein 3	0	1	5.98716	7.5586
AEVKLRDDQY	HLA-B4403	0.4	3	Q96RS6	42	51	10	NUDCD1	NudC domain-containing protein 1	0	1	5.79632	6.80963
AEVKNKIASKY	HLA-B4403	0.3	4	Q15417	14	24	11	CNN3	Calponin-3	0	1	5.72667	7.20192
AEVLDLRRLY	HLA-B4403	0.07	3	O95602	1592	1601	10	POLR1A	DNA-directed RNA polymerase I subunit RPA1	1	1	6.02007	7.68958
AEVLEAHTI	HLA-B4403	0.125	3	Q9P2E3	1009	1017	9	ZNFX1	NFX1-type zinc finger-containing protein 1	0	1	5.35053	7.79976
AEVLQSTQRF	HLA-B4403	0.04	3	Q9Y520	2815	2824	10	PRRC2C	Protein PRRC2C	0	1	5.60842	7.38113
AEVLRTMEL	HLA-B4403	0.6	3	Q9BY43	100	108	9	CHMP4A	Charged multivesicular body protein 4a	0	1	5.27978	7.00941
AEVPESVFL	HLA-B4403	0.4	3	Q03169	210	218	9	TNFAIP2	Tumor necrosis factor alpha-induced protein 2	0	2	5.91712	7.47182
AEVPKSKAL	HLA-B4403	0.5	3	P52895	27	35	9	AKR1C2;AKR1C1	Aldo-keto reductase family 1 member C2;Aldo-keto reductase family 1 member C1	1	1	6.29188	8.085
AEVPTQLVSY	HLA-B4403	0.15	3	Q99829	503	512	10	CPNE1	Copine-1	0	2	5.86572	7.97083
AEVPTQLVSYF	HLA-B4403	0.175	3	Q99829	503	513	11	CPNE1	Copine-1	0	1	5.68651	7.12846
AEVPVPSSL	HLA-B4403	0.2	3	Q9BYK8	393	401	9	HELZ2	Helicase with zinc finger domain 2	0	2	5.83893	7.13685
AEVQKEEEKKF	HLA-B4403	2	3	Q99615	418	428	11	DNAJC7	DnaJ homolog subfamily C member 7	0	1	5.91566	6.98733
AEVQPSDSF	HLA-B4403	0.07	3	Q9P2E3	495	503	9	ZNFX1	NFX1-type zinc finger-containing protein 1	0	1	5.81379	7.14572
AEVSIQNNKDGTY	HLA-B4403	0.8	3	O75369	1178	1190	13	FLNB	Filamin-B	0	1	5.63167	6.93643
AEVSPDAKTSL	N/A	N/A	4	Q68DQ2	633	643	11	CRYBG3	Very large A-kinase anchor protein	1	1	6.80567	7.85205
AEVTTDDRAY	HLA-B4403	0.125	3	P53992	921	930	10	SEC24C	Protein transport protein Sec24C	0	1	5.87421	7.46561
AEVTTKSQI	HLA-B4403	0.5	3	P13010	520	528	9	XRCC5	X-ray repair cross-complementing protein 5	0	1	5.58983	7.72162
AEVVPTEGL	HLA-B4403	0.6	3	Q6PJW8	611	619	9	CNST	Consortin	0	1	5.85997	6.71488
AEWKDGLNEAW	HLA-B4403	0.05	4	Q01082	1777	1787	11	SPTBN1;SPTBN4	Spectrin beta chain, non-erythrocytic 1;Spectrin beta chain, non-erythrocytic 4	0	1	5.70795	6.774
AEYDNFFQHL	HLA-B4403	0.1	3	Q7Z460	357	366	10	CLASP1	CLIP-associating protein 1	0	1	5.68392	6.0249
AEYDRPNLL	HLA-B4403	0.7	3	P49754	621	629	9	VPS41	Vacuolar protein sorting-associated protein 41 homolog	0	1	5.61978	7.8975
AEYEKTIAQ	HLA-B4403	1	3	O95359	2787	2795	9	TACC1;TACC2	Transforming acidic coiled-coil-containing protein 1;Transforming acidic coiled-coil-containing protein 2	0	1	5.78891	6.79302
AEYGEIKNI	HLA-B4403	0.125	3	Q9Y5S9	94	102	9	RBM8A	RNA-binding protein 8A	0	1	5.54309	8.4134
AEYGGHQRL	HLA-B4403	0.5	3	Q04446	655	663	9	GBE1	1,4-alpha-glucan-branching enzyme	1	2	6.50627	7.87855
AEYIEKVVY	HLA-B4403	0.08	3	P07942	1669	1677	9	LAMB1	Laminin subunit beta-1	1	1	6.65369	8.30164
AEYIQKNVQLY	HLA-B4403	0.25	3	P49721	57	67	11	PSMB2	Proteasome subunit beta type-2	0	1	5.76235	7.71409
AEYLIKEGY	HLA-B4403	0.04	3	P48147	534	542	9	PREP	Prolyl endopeptidase	0.5	1	5.55005	7.97122
AEYPEGFEI	HLA-B4403	0.09	2	O60488	236	244	9	ACSL4	Long-chain-fatty-acid--CoA ligase 4	0	1	5.32338	6.92553
AEYTAKIAL	HLA-B4403	0.175	3	P15311	422	430	9	EZR	Ezrin	0	1	5.72487	7.25057
AEYTEGDALDALGLKRY	N/A	N/A	3	P62875	27	43	17	POLR2L	DNA-directed RNA polymerases I, II, and III subunit RPABC5	0	1	5.56704	6.03802
AEYYDNLPHY	HLA-B4403	0.05	3	O15121	281	290	10	DEGS1	Sphingolipid delta(4)-desaturase DES1	0	1	5.84951	6.80017
AEYYFQKEF	HLA-B4403	0.015	3	P09913	353	361	9	IFIT2	Interferon-induced protein with tetratricopeptide repeats 2	0	1	5.7491	7.20645
AFKELLKEK	HLA-A3001	0.6	1	O75400	399	407	9	PRPF40A	Pre-mRNA-processing factor 40 homolog A	1	2	7.32303	8.13742
AFKELQSTFK	HLA-A3001	0.8	1	Q96C19	231	240	10	EFHD2	EF-hand domain-containing protein D2	2	2	7.3307	8.18127
AFKISKIYK	HLA-A3001	0.06	1	Q969X6	640	648	9	CIRH1A	Cirhin	1	1	7.04548	6.66726
AFKSFGELVHK	N/A	N/A	1	O95819	1060	1070	11	MAP4K4	Mitogen-activated protein kinase kinase kinase kinase 4	0.5	1	5.59883	6.99674
AFKSFQQEL	HLA-A3001	1	1	Q99598	38	46	9	TSNAX	Translin-associated protein X	1	0	6.74168	6.35793
AFNSASPPK	HLA-A3001	0.03	1	Q8N5T2	334	342	9	TBC1D19	TBC1 domain family member 19	0	1	5.82481	6.45448
AFQERLNSY	HLA-A2501	4	2	O75694	964	972	9	NUP155	Nuclear pore complex protein Nup155	1	1	7.59546	8.33472
AFRVPTANV	HLA-A3001	0.25	1	P04406	232	240	9	GAPDH	Glyceraldehyde-3-phosphate dehydrogenase	1	1	8.04867	8.88046
AFSSEMAKRSK	N/A	N/A	1	Q8IXQ6	478	488	11	PARP9	Poly [ADP-ribose] polymerase 9	0	1	5.57469	7.33165
AGAFRKGK	N/A	N/A	1	Q8NHH9	100	107	8	ATL2;ATL1;ATL3	Atlastin-2;Atlastin-1;Atlastin-3	1	1	6.36061	6.75812
AGELTPEEEAQ	N/A	N/A	3	Q9NZT1	2	12	11	CALML5	Calmodulin-like protein 5	1	0	6.61069	6.1275
AGELTPEEEAQYKKA	N/A	N/A	4	Q9NZT1	2	16	15	CALML5	Calmodulin-like protein 5	1	1	6.5944	6.8154
AGELTPEEEAQYKKAF	N/A	N/A	3	Q9NZT1	2	17	16	CALML5	Calmodulin-like protein 5	1	0	6.60528	6.31578
AGELTPEEEAQYKKAFSAVD	N/A	N/A	3	Q9NZT1	2	21	20	CALML5	Calmodulin-like protein 5	1	0	6.36922	6.10054
AGGHKLGLGLEFQA	N/A	N/A	2	P21796	270	283	14	VDAC1	Voltage-dependent anion-selective channel protein 1	1	1	6.79678	7.08232
AGKEAGQFGQG	N/A	N/A	1	Q6UWP8	451	461	11	SBSN	Suprabasin	1	0	6.25878	6.26512
AGKTTWVTK	HLA-A3001	0.09	1	Q00839	508	516	9	HNRNPU	Heterogeneous nuclear ribonucleoprotein U	2	2	7.64118	8.1293
AGQAGNEAGRFG	N/A	N/A	2	Q6UWP8	160	171	12	SBSN	Suprabasin	1	0	6.76728	6.34165
AGQAGNEAGRFGQGVH	N/A	N/A	2	Q6UWP8	160	175	16	SBSN	Suprabasin	0.5	1	5.41415	6.84787
AGQIEENSNANTL	N/A	N/A	3	Q02413	163	175	13	DSG1	Desmoglein-1	1	1	6.77855	6.97399
AGSEAGKFGQGVD	N/A	N/A	3	Q6UWP8	145	157	13	SBSN	Suprabasin	1	0	6.2948	6.53735
AGSEAGKFGQGVDN	N/A	N/A	3	Q6UWP8	145	158	14	SBSN	Suprabasin	1	0	6.21413	5.96283
AGSERDYTY	N/A	N/A	2	P20042	168	176	9	EIF2S2	Eukaryotic translation initiation factor 2 subunit 2	0	1	5.59567	8.16915
AGTNRPQL	N/A	N/A	2	P23921	208	215	8	RRM1	Ribonucleoside-diphosphate reductase large subunit	1	1	7.65743	8.42547
AGYSGQNSM	HLA-C1203	2	2	P52597	403	411	9	HNRNPF	Heterogeneous nuclear ribonucleoprotein F;Heterogeneous nuclear ribonucleoprotein F, N-terminally processed	1	1	6.28675	7.05987
AHEINHGIGQAGKEAE	N/A	N/A	4	Q6UWP8	98	113	16	SBSN	Suprabasin	1	0	6.22958	6.36535
AHHAAGQAGNEAGRFG	N/A	N/A	2	Q6UWP8	246	261	16	SBSN	Suprabasin	1	0	6.70582	6.30992
AIEDVQLLSW	HLA-B4403	0.25	3	Q8IY22	113	122	10	CMIP	C-Maf-inducing protein	2	2	6.53901	7.5008
AIFDDSYLGY	N/A	N/A	4	P06756	245	254	10	ITGAV	Integrin alpha-V;Integrin alpha-V heavy chain;Integrin alpha-V light chain	2	2	7.74628	7.63177
AIGTGKTATPQQAQEVHE	N/A	N/A	2	P60174	207	224	18	TPI1	Triosephosphate isomerase	1	0	5.93209	6.14884
AIKAKIMAK	HLA-A3001	0.125	1	Q6P1J9	184	192	9	CDC73	Parafibromin	2	3	7.7043	8.48283
AIKENFQFK	HLA-A3001	0.03	1	Q460N5	940	948	9	PARP14	Poly [ADP-ribose] polymerase 14	1	2	5.94554	7.80182
AIKGMHIRK	HLA-A3001	0.08	1	P18621	35	43	9	RPL17	60S ribosomal protein L17	1	1	7.13748	7.49657
AIKKKDELERVA	N/A	N/A	1	P46782	189	200	12	RPS5	40S ribosomal protein S5;40S ribosomal protein S5, N-terminally processed	1	1	6.29301	6.63643
AILRFPYESW	N/A	N/A	4	P46734	262	271	10	MAP2K3	Dual specificity mitogen-activated protein kinase kinase 3	1	1	5.86115	7.12564
AITATQKTVDGPSG	N/A	N/A	2	P04406	180	193	14	GAPDH	Glyceraldehyde-3-phosphate dehydrogenase	1	0	5.8378	6.04791
AITATQKTVDGPSGK	N/A	N/A	1	P04406	180	194	15	GAPDH	Glyceraldehyde-3-phosphate dehydrogenase	1.5	1	6.83513	7.15177
AKDIGFIKLD	N/A	N/A	#N/A	P62273	47	56	10	RPS29	40S ribosomal protein S29	1	0	5.92262	6.2316
ALDGINSGITHAG	N/A	N/A	4	Q6UWP8	50	62	13	SBSN	Suprabasin	1	1	6.48525	6.87784
ALDPEISSGEGL	HLA-B4403	1.4	3	Q08554	495	506	12	DSC1	Desmocollin-1	1.5	1	6.87973	6.82692
ALDPEISSGEGLR	HLA-B4403	1.7	3	Q08554	495	507	13	DSC1	Desmocollin-1	1	1	6.87293	7.2845
ALDPEISSGEGLRYQ	N/A	N/A	4	Q08554	495	509	15	DSC1	Desmocollin-1	0.5	1	6.06599	6.87178
ALDPEISSGEGLRYQKLGDEDN	N/A	N/A	4	Q08554	495	516	22	DSC1	Desmocollin-1	1	0	6.38862	6.41866
ALDPQDRKW	N/A	N/A	#N/A	Q68CZ2	1382	1390	9	TNS3	Tensin-3	0	1	5.71521	7.68382
ALDTKIGRYK	N/A	N/A	1	O60264	920	929	10	SMARCA5	SWI/SNF-related matrix-associated actin-dependent regulator of chromatin subfamily A member 5	0.5	1	5.71788	7.25164
ALFVRLLAL	N/A	N/A	#N/A	Q15582	2	10	9	TGFBI	Transforming growth factor-beta-induced protein ig-h3	0	1	5.6494	7.00004
ALIEFIRSEY	N/A	N/A	4	P26639	355	364	10	TARS	Threonine--tRNA ligase, cytoplasmic	1	1	7.64571	7.41039
ALKAKVIQK	HLA-A3001	0.2	1	O15417	1003	1011	9	TNRC18	Trinucleotide repeat-containing gene 18 protein	2	2	7.09349	7.72083
ALKELYRTK	HLA-A3001	0.25	1	Q9NZN4	24	32	9	EHD2	EH domain-containing protein 2	2	2	8.75952	9.1498
ALKKDLKEK	HLA-A3001	1.6	1	P46821	2234	2242	9	MAP1B	Microtubule-associated protein 1B;MAP1B heavy chain;MAP1 light chain LC1	1	0	5.55151	6.53561
ALKQGWLHK	HLA-A3001	0.07	1	Q9HD67	1213	1221	9	MYO10	Unconventional myosin-X	1	2	6.7032	7.96444
ALKSFNKRK	HLA-A3001	0.2	1	Q9NX02	96	104	9	NLRP2	NACHT, LRR and PYD domains-containing protein 2	1.5	0	5.88879	6.45863
ALKTGIVAK	HLA-A3001	0.4	1	Q9BQ61	126	134	9	C19orf43	Uncharacterized protein C19orf43	1.5	2	6.68284	8.2348
ALLDIIRSLK	N/A	N/A	1	O95864	422	431	10	FADS2	Fatty acid desaturase 2	1	2	7.24502	7.79467
ALPEFTSIF	HLA-C1203	1.8	4	Q13887	185	193	9	KLF5	Krueppel-like factor 5	0	1	5.72094	6.41224
ALSDIEKNY	N/A	N/A	2	P51955	426	434	9	NEK2	Serine/threonine-protein kinase Nek2	0.5	1	5.52056	7.00104
ALSSSRPTK	HLA-A3001	0.4	1	P53618	526	534	9	COPB1	Coatomer subunit beta	0.5	1	5.50789	7.93927
AMAPPSHRK	HLA-A3001	1.6	1	Q8IZL8	504	512	9	PELP1	Proline-, glutamic acid- and leucine-rich protein 1	0.5	1	5.72201	7.44113
AMASIINRL	N/A	N/A	2	Q96N67	820	828	9	DOCK7	Dedicator of cytokinesis protein 7	0.5	1	5.74385	6.72174
AMKIFVTTK	HLA-A3001	0.15	1	P18206	208	216	9	VCL	Vinculin	0.5	1	5.99271	7.40413
AMKISFAKK	HLA-A3001	0.125	1	P09012	274	282	9	SNRPA	U1 small nuclear ribonucleoprotein A	1	1	7.5219	7.95896
AMKKGLILK	HLA-A3001	0.05	1	Q15149	4165	4173	9	PLEC	Plectin	1	1	6.90854	7.86473
AMNHLKKIMK	N/A	N/A	1	Q9H583	498	507	10	HEATR1	HEAT repeat-containing protein 1;HEAT repeat-containing protein 1, N-terminally processed	0	1	6.07191	7.17496
AMTERQSEF	N/A	N/A	2	O15056	516	524	9	SYNJ2	Synaptojanin-2	2	1	6.97096	7.07569
AMYLISKRLK	N/A	N/A	1	Q9H7Z7	285	294	10	PTGES2	Prostaglandin E synthase 2;Prostaglandin E synthase 2 truncated form	1	1	7.00749	7.61534
AMYPHIFYF	HLA-C1203	0.125	2	Q8IUX4	194	202	9	APOBEC3F	DNA dC->dU-editing enzyme APOBEC-3F	1	1	6.14783	7.12473
AMYSRKAMYK	HLA-A3001	1	2	Q02878	61	70	10	RPL6	60S ribosomal protein L6	1	1	6.37493	7.21024
ANRDKFTPK	HLA-A3001	0.175	1	Q9ULJ6	83	91	9	ZMIZ1	Zinc finger MIZ domain-containing protein 1	1	1	7.26553	7.89481
ANVVRNISY	N/A	N/A	2	P28065	100	108	9	PSMB9	Proteasome subunit beta type-9	1	2	6.74455	9.28008
APSGESRKF	N/A	N/A	2	Q99613	203	211	9	EIF3C;EIF3CL	Eukaryotic translation initiation factor 3 subunit C;Eukaryotic translation initiation factor 3 subunit C-like protein	0	1	5.32364	6.87519
AQGPKGGSGSGPTIEEVD	N/A	N/A	2	P0DMV9	624	641	18	HSPA1B;HSPA1A	Heat shock 70 kDa protein 1B;Heat shock 70 kDa protein 1A	1	0	6.38527	6.02913
AQGPTPRYF	N/A	N/A	2	O60427	12	20	9	FADS1	Fatty acid desaturase 1	2	2	9.79161	9.94744
AQKENAGEDPGLA	N/A	N/A	1	P81605	40	52	13	DCD	Dermcidin;Survival-promoting peptide;DCD-1	1	0	6.7932	6.338
AQKQYWKAK	HLA-A3001	0.25	1	Q14573	67	75	9	ITPR3;ITPR2	Inositol 1,4,5-trisphosphate receptor type 3;Inositol 1,4,5-trisphosphate receptor type 2	0	1	5.50439	6.69215
AQNAVRLHY	HLA-B4403	0.8	3	P35222	481	489	9	CTNNB1	Catenin beta-1	0	1	5.97976	7.91843
AQNGQLFGRFK	N/A	N/A	1	P42694	502	512	11	HELZ	Probable helicase with zinc finger domain	0.5	1	6.079	7.10161
AQNVGTTHDL	N/A	N/A	2	Q13867	27	36	10	BLMH	Bleomycin hydrolase	1	0	6.6484	6.2298
AQRGASPEA	HLA-A3001	0.06	1	P17861	42	50	9	XBP1	X-box-binding protein 1;X-box-binding protein 1, cytoplasmic form;X-box-binding protein 1, luminal form	0	1	5.70249	6.26368
AQRGPSPEA	HLA-A3001	0.1	1	Q8IWN7	837	845	9	RP1L1	Retinitis pigmentosa 1-like 1 protein	1	1	6.78788	7.09128
AQRGYFKDK	HLA-A3001	0.175	1	Q9Y3C7	38	46	9	MED31	Mediator of RNA polymerase II transcription subunit 31	1	1	7.70614	8.15515
AQRPGSVSK	HLA-A3001	0.02	1	Q9NXV2	36	44	9	KCTD5	BTB/POZ domain-containing protein KCTD5	0.5	1	5.83945	7.72649
AQSFRPAM	N/A	N/A	2	P36956	1025	1032	8	SREBF1	Sterol regulatory element-binding protein 1;Processed sterol regulatory element-binding protein 1	0.5	1	5.7465	8.06908
AQTEVAKKY	HLA-B4403	0.4	3	O94826	593	601	9	TOMM70A	Mitochondrial import receptor subunit TOM70	0.5	2	5.95227	7.99941
AQTLRHYGY	N/A	N/A	2	Q15036	263	271	9	SNX17	Sorting nexin-17	2	2	7.34928	8.11793
AQVPFEQIL	N/A	N/A	2	Q99828	51	59	9	CIB1	Calcium and integrin-binding protein 1	2	2	8.26731	8.5954
AQYWKRNNK	HLA-A3001	1.1	1	Q9HCN4	366	374	9	GPN1	GPN-loop GTPase 1	2	2	7.52758	8.12267
AREGNHKPIDYLNPP	N/A	N/A	3	P05089	307	321	15	ARG1	Arginase-1	1	1	6.71341	6.94764
ASDDPIEKVIEGIN	N/A	N/A	4	Q6UWP8	24	37	14	SBSN	Suprabasin	1	0	6.43883	6.11989
ASFDGRISVY	N/A	N/A	2	O94979	322	331	10	SEC31A	Protein transport protein Sec31A	1.5	2	8.26105	8.52925
ASFDKAKLK	HLA-A3001	0.6	1	P63313	11	19	9	TMSB10	Thymosin beta-10	2	2	7.96332	8.68396
ASFPGANII	HLA-C1203	0.175	2	P04150	304	312	9	NR3C1	Glucocorticoid receptor	2	1	7.19089	6.23452
ASFSKRIQK	HLA-A3001	0.175	1	O75446	83	91	9	SAP30	Histone deacetylase complex subunit SAP30	2	2	8.24032	7.66533
ASGLIHRV	N/A	N/A	2	Q8N6L1	85	92	8	KRTCAP2	Keratinocyte-associated protein 2	1	1	6.98224	7.74319
ASGVAVSDGVIKVF	N/A	N/A	2	P23528	2	15	14	CFL1	Cofilin-1	1	0	6.26675	6.12447
ASGVAVSDGVIKVFNDMKVR	N/A	N/A	2	P23528	2	21	20	CFL1	Cofilin-1	0	1	5.52924	6.48777
ASHPPSPSL	HLA-A3001	0.15	1	Q15154	1102	1110	9	PCM1	Pericentriolar material 1 protein	1	1	6.05218	7.68317
ASIDQSRQM	N/A	N/A	2	P35354	436	444	9	PTGS2	Prostaglandin G/H synthase 2	0	1	5.76688	7.03104
ASIDQSRQMK	N/A	N/A	1	P35354	436	445	10	PTGS2	Prostaglandin G/H synthase 2	0	2	5.58696	7.50684
ASKFITKEK	HLA-A3001	0.09	1	P31276	281	289	9	HOXC13	Homeobox protein Hox-C13	2	2	7.53553	7.92778
ASKPPPISK	HLA-A3001	0.015	1	Q5W0Q7	819	827	9	USPL1	SUMO-specific isopeptidase USPL1	1	1	6.6553	7.22087
ASNPSNPRPSK	N/A	N/A	1	O96028	769	779	11	WHSC1	Histone-lysine N-methyltransferase NSD2	1.5	2	7.45186	7.62068
ASRDTYKLK	HLA-A3001	0.01	1	Q8NI51	378	386	9	CTCFL;CTCF	Transcriptional repressor CTCFL;Transcriptional repressor CTCF	1	1	7.66475	8.31118
ASRPFASVNV	HLA-A3001	0.7	1	O75882	1324	1333	10	ATRN	Attractin	1	1	7.60255	8.26437
ASRPNSPQL	HLA-A3001	0.07	1	Q16254	239	247	9	E2F4	Transcription factor E2F4	1	1	7.83758	8.38906
ASSPVLRQM	N/A	N/A	2	Q15788	556	564	9	NCOA1	Nuclear receptor coactivator 1	2.5	2	7.87907	8.39524
ASSPYISSV	HLA-C1203	0.25	2	P56177	79	87	9	DLX1	Homeobox protein DLX-1	1	1	7.3273	7.08654
ASVDKVLEL	N/A	N/A	2	O14979	200	208	9	HNRNPDL	Heterogeneous nuclear ribonucleoprotein D-like	1	1	6.63882	7.6498
ASVDSGSSEEQGGSSR	N/A	N/A	4	P01833	623	638	16	PIGR	Polymeric immunoglobulin receptor;Secretory component	1	1	6.45806	6.47376
ASVDSGSSEEQGGSSRA	N/A	N/A	4	P01833	623	639	17	PIGR	Polymeric immunoglobulin receptor;Secretory component	1	1	6.50782	6.37874
ASYFEPLIL	HLA-C1203	1.6	2	Q9Y4G6	1737	1745	9	TLN2	Talin-2	1	1	6.55015	6.94669
ASYPIPIIL	HLA-C1203	0.25	2	Q12770	23	31	9	SCAP	Sterol regulatory element-binding protein cleavage-activating protein	0.5	1	6.26418	6.56091
ASYSDGKLK	HLA-A3001	1	1	P40692	128	136	9	MLH1	DNA mismatch repair protein Mlh1	1	1	6.93519	7.02596
ASYSGLMRI	HLA-C1203	2.5	2	Q13098	49	57	9	GPS1	COP9 signalosome complex subunit 1	1	0	7.32004	6.37374
ATAGPRLGW	N/A	N/A	4	Q86W92	621	629	9	PPFIBP1	Liprin-beta-1	1	1	8.03487	8.28031
ATAPPAPAY	HLA-A2501	1.3	1	Q5VT06	330	338	9	CEP350	Centrosome-associated protein 350	2	2	7.1232	7.71056
ATAPPSPLK	HLA-A3001	0.07	1	Q92766	156	164	9	RREB1	Ras-responsive element-binding protein 1	1	1	6.86347	7.40327
ATARPRPVK	HLA-A3001	0.125	1	Q9BSV6	188	196	9	TSEN34	tRNA-splicing endonuclease subunit Sen34	0	2	5.62759	7.95655
ATATSSPPPK	HLA-A3001	0.6	1	Q96QD9	11	20	10	FYTTD1	UAP56-interacting factor	0.5	1	5.69318	6.72478
ATFAAVVLY	HLA-A3001	0.5	2	P11413	335	343	9	G6PD	Glucose-6-phosphate 1-dehydrogenase	1	0	6.38487	6.43484
ATFDAISKTY	N/A	N/A	4	P15880	239	248	10	RPS2	40S ribosomal protein S2	1	1	7.02202	6.69325
ATFSSSHRYHK	N/A	N/A	1	O94979	61	71	11	SEC31A	Protein transport protein Sec31A	2	2	7.68357	8.14566
ATHPPGPAV	HLA-A3001	0.125	1	Q14684	664	672	9	RRP1B	Ribosomal RNA processing protein 1 homolog B	1.5	2	8.19496	8.62544
ATHPPPPAR	HLA-A3001	0.25	1	Q5QP82	44	52	9	DCAF10	DDB1- and CUL4-associated factor 10	2	2	7.45561	7.78726
ATHPTWALK	HLA-A3001	0.01	1	Q15155	185	193	9	NOMO1;NOMO3;NOMO2	Nodal modulator 1;Nodal modulator 3;Nodal modulator 2	1	1	6.84957	7.50155
ATHSSRFIPLK	HLA-A3001	0.7	1	P62841	135	145	11	RPS15	40S ribosomal protein S15	0.5	1	5.66711	7.50063
ATHSSSTSW	N/A	N/A	4	Q9UPN3	556	564	9	MACF1	Microtubule-actin cross-linking factor 1, isoforms 1/2/3/5	1	1	6.77026	6.82851
ATHTAFVAK	HLA-A3001	0.01	1	P42166	583	591	9	TMPO	Lamina-associated polypeptide 2, isoform alpha;Thymopoietin;Thymopentin	0.5	1	5.63889	6.85233
ATIEDIANHW	N/A	N/A	4	O60285	295	304	10	NUAK1	NUAK family SNF1-like kinase 1	1	1	7.21572	7.32197
ATKDSKFKMPK	HLA-A3001	1.5	1	Q8IVF2	669	679	11	AHNAK2	Protein AHNAK2	1	1	6.82113	7.39065
ATKEILAQK	HLA-A3001	0.06	1	Q15398	355	363	9	DLGAP5	Disks large-associated protein 5	1	1	6.40669	6.6241
ATKGLMKGK	HLA-A3001	0.07	1	Q92499	124	132	9	DDX1	ATP-dependent RNA helicase DDX1	1	2	5.19474	7.69609
ATKKITESV	HLA-A3001	0.9	1	Q96A49	68	76	9	SYAP1	Synapse-associated protein 1	1	1	6.81051	7.43494
ATKPLYVAL	HLA-A3001	0.25	1	P11940	359	367	9	PABPC1;PABPC3	Polyadenylate-binding protein 1;Polyadenylate-binding protein 3	1	1	7.44693	8.23759
ATKSSYLNI	HLA-A3001	0.06	1	P08237	150	158	9	PFKM	ATP-dependent 6-phosphofructokinase, muscle type	1	1	7.68632	7.85626
ATLEEKRKEK	N/A	N/A	1	P40429	154	163	10	RPL13A;RPL13AP3	60S ribosomal protein L13a;Putative 60S ribosomal protein L13a protein RPL13AP3	3.5	2	5.92041	8.79572
ATLPKNPPPK	HLA-A3001	0.4	1	Q9UGU0	1731	1740	10	TCF20	Transcription factor 20	2	2	7.63262	8.29292
ATNYITRNK	HLA-A3001	0.09	1	O00541	14	22	9	PES1	Pescadillo homolog	2	2	8.9251	9.12447
ATQSALSSSRPTK	N/A	N/A	1	P53618	522	534	13	COPB1	Coatomer subunit beta	1	2	6.02792	7.03189
ATRDPSTSV	HLA-A3001	0.08	1	Q9UPN7	821	829	9	PPP6R1	Serine/threonine-protein phosphatase 6 regulatory subunit 1	0.5	1	5.78222	7.54726
ATREGSIRY	HLA-A3001	0.175	1	Q8WUM0	178	186	9	NUP133	Nuclear pore complex protein Nup133	0	1	5.91104	6.80677
ATRKLALQK	HLA-A3001	0.01	1	P31689	122	130	9	DNAJA1	DnaJ homolog subfamily A member 1	1	1	6.90069	7.59633
ATRQIEERKK	HLA-A3001	1.8	1	O43395	149	158	10	PRPF3	U4/U6 small nuclear ribonucleoprotein Prp3	0.5	1	5.50954	6.69376
ATRSSAVRL	HLA-A3001	0.15	1	P08670	62	70	9	VIM	Vimentin	1	1	7.65087	8.82077
ATRYMDGHHVK	HLA-A3001	1.7	1	Q3ZCQ8	222	232	11	TIMM50	Mitochondrial import inner membrane translocase subunit TIM50	1	1	5.99712	6.77774
ATSPTVLYV	HLA-A3001	0.4	2	Q9NPF4	123	131	9	OSGEP	Probable tRNA N6-adenosine threonylcarbamoyltransferase	1	0	6.24583	6.28425
ATVDSEKFSTY	N/A	N/A	4	Q7Z478	735	745	11	DHX29	ATP-dependent RNA helicase DHX29	1	0	6.72559	6.37223
ATVENRFTK	HLA-A3001	0.5	1	Q5H9U9	806	814	9	DDX60L	Probable ATP-dependent RNA helicase DDX60-like	0	1	5.89982	7.10785
ATVQQLEGRW	N/A	N/A	4	Q01469	2	11	10	FABP5	Fatty acid-binding protein, epidermal	1	0	6.66831	6.39097
ATVTPSPVK	HLA-A3001	0.175	1	Q9H1E3	176	184	9	NUCKS1	Nuclear ubiquitous casein and cyclin-dependent kinase substrate 1	1	1	7.42797	8.07802
AVAEKMLQY	HLA-A2501	0.06	4	Q9NSY2	12	20	9	STARD5	StAR-related lipid transfer protein 5	1	1	6.90095	7.49128
AVAERLWEY	HLA-A2501	0.25	4	Q8IWY8	444	452	9	ZSCAN29	Zinc finger and SCAN domain-containing protein 29	0.5	1	5.89015	6.47589
AVAGAISSF	HLA-A2501	0.05	4	P14209	137	145	9	CD99	CD99 antigen	1	1	6.53679	7.16832
AVAPTKPSK	HLA-A3001	0.3	1	P21333	1061	1069	9	FLNA	Filamin-A	0.5	1	5.7843	7.79611
AVDLGQMSSF	N/A	N/A	4	Q5VST6	101	110	10	ABHD17B;ABHD17A	Alpha/beta hydrolase domain-containing protein 17B;Alpha/beta hydrolase domain-containing protein 17A	2	2	7.02955	7.15975
AVDPDEPVHGAP	N/A	N/A	1	Q14574	596	607	12	DSC3	Desmocollin-3	1	1	7.35095	7.56548
AVDPDEPVHGAPF	HLA-B1801	1.8	4	Q14574	596	608	13	DSC3	Desmocollin-3	0.5	1	6.01927	6.85526
AVFAKVPSSW	N/A	N/A	4	Q08AF3	304	313	10	SLFN5	Schlafen family member 5	1	1	6.85632	7.99949
AVFDKTLAEL	N/A	N/A	4	Q6VMQ6	613	622	10	ATF7IP	Activating transcription factor 7-interacting protein 1	1	0	6.24165	6.0214
AVFEKGMKAF	HLA-A2501	1.6	4	Q8NHQ9	416	425	10	DDX55	ATP-dependent RNA helicase DDX55	1	1	7.27059	7.53424
AVFGTAISAF	N/A	N/A	4	Q9Y2E8	158	167	10	SLC9A8	Sodium/hydrogen exchanger 8	1	1	6.33522	7.30129
AVFNRAFYSW	HLA-B4403	1.9	4	O43462	55	64	10	MBTPS2	Membrane-bound transcription factor site-2 protease	1	1	6.40398	6.23084
AVFSEAPNSW	N/A	N/A	4	Q7Z7L1	323	332	10	SLFN11	Schlafen family member 11	2	2	6.79194	7.44323
AVFTTGQHW	N/A	N/A	4	Q92482	234	242	9	AQP3	Aquaporin-3	1	1	6.91846	7.34692
AVGGLGKLGKDAVED	N/A	N/A	1	P81605	76	90	15	DCD	Dermcidin;Survival-promoting peptide;DCD-1	2	1	7.67774	7.22461
AVGGLGKLGKDAVEDL	N/A	N/A	1	P81605	76	91	16	DCD	Dermcidin;Survival-promoting peptide;DCD-1	2	1	7.05964	6.73397
AVGGLGKLGKDAVEDLESVGK	N/A	N/A	1	P81605	76	96	21	DCD	Dermcidin;Survival-promoting peptide;DCD-1	1	1	7.19587	5.91662
AVGPRWMEW	N/A	N/A	4	Q8IXQ6	196	204	9	PARP9	Poly [ADP-ribose] polymerase 9	0	1	5.56968	6.05858
AVHDRLLNVW	N/A	N/A	4	Q15061	240	249	10	WDR43	WD repeat-containing protein 43	1	1	7.1583	8.04092
AVHPPAPSV	HLA-A3001	0.09	1	Q9H9P5	367	375	9	UNKL	Putative E3 ubiquitin-protein ligase UNKL	1	0	7.19103	5.89381
AVIAHDFLAF	N/A	N/A	4	P30281	154	163	10	CCND3	G1/S-specific cyclin-D3	1	2	7.81066	7.17006
AVIDSLSAY	HLA-A2501	0.01	4	O95486	870	878	9	SEC24A	Protein transport protein Sec24A	1	1	6.51033	6.8202
AVIGDVIRVY	N/A	N/A	4	Q9NR30	425	434	10	DDX21	Nucleolar RNA helicase 2	1	1	8.03627	8.36278
AVIKGRPSKL	HLA-A3001	1.2	1	Q9NWD8	288	297	10	TMEM248	Transmembrane protein 248	1	1	8.93786	9.26484
AVILPPLSPY	N/A	N/A	4	O95167	29	38	10	NDUFA3	NADH dehydrogenase [ubiquinone] 1 alpha subcomplex subunit 3	0	2	5.93986	7.97947
AVISGVMSL	HLA-A2501	1.9	4	Q9BWW8	85	93	9	APOL6	Apolipoprotein L6	0	1	5.59432	6.88391
AVKDLIRQL	HLA-A2501	1.5	1	Q8IWW6	764	772	9	ARHGAP12	Rho GTPase-activating protein 12	1	1	6.38288	6.96901
AVKEKAIQV	HLA-A3001	0.6	1	Q92624	114	122	9	APPBP2	Amyloid protein-binding protein 2	1	1	7.2385	7.88422
AVKEKISKF	HLA-A2501	1.9	4	P34932	349	357	9	HSPA4	Heat shock 70 kDa protein 4	1	1	6.87588	7.40968
AVKEKISMF	HLA-A2501	1.3	4	Q9NRF8	225	233	9	CTPS2	CTP synthase 2	0	1	5.5032	7.54957
AVKEKYAKY	HLA-A2501	1.3	4	P46782	40	48	9	RPS5	40S ribosomal protein S5;40S ribosomal protein S5, N-terminally processed	2	1	9.02057	8.24819
AVKESTITL	HLA-A3001	0.175	1	Q9Y3B8	109	117	9	REXO2	Oligoribonuclease, mitochondrial	1	1	5.5738	7.7553
AVKRKQFEK	HLA-A3001	0.125	1	Q9Y2R9	117	125	9	MRPS7	28S ribosomal protein S7, mitochondrial	1	0	5.01056	6.50606
AVKSESQSLPK	N/A	N/A	1	Q96B01	267	277	11	RAD51AP1	RAD51-associated protein 1	2	2	7.29557	7.6043
AVKTKILIK	HLA-A3001	0.09	1	Q03164	955	963	9	KMT2A	Histone-lysine N-methyltransferase 2A;MLL cleavage product N320;MLL cleavage product C180	1	1	5.73918	7.73958
AVKWLILEK	HLA-A3001	0.125	1	P01024	1103	1111	9	C3	Complement C3;Complement C3 beta chain;C3-beta-c;Complement C3 alpha chain;C3a anaphylatoxin;Acylation stimulating protein;Complement C3b alpha chain;Complement C3c alpha chain fragment 1;Complement C3dg fragment;Complement C3g fragment;Complement C3d fragment;Complement C3f fragment;Complement C3c alpha chain fragment 2	0	2	5.45359	7.59021
AVLDFVKQK	HLA-A3001	0.7	1	Q96II8	504	512	9	LRCH3	Leucine-rich repeat and calponin homology domain-containing protein 3	1.5	2	7.17826	8.60034
AVLKDRVNK	HLA-A3001	0.8	1	Q8IYA6	235	243	9	CKAP2L	Cytoskeleton-associated protein 2-like	2	2	7.48324	7.66653
AVLKPVDPDGPENGPP	N/A	N/A	1	Q08554	591	606	16	DSC1	Desmocollin-1	1	1	7.17161	7.47372
AVLKPVDPDGPENGPPF	N/A	N/A	1	Q08554	591	607	17	DSC1	Desmocollin-1	1	0	6.08171	6.45412
AVLSSSLTHW	N/A	N/A	4	Q6IAA8	93	102	10	LAMTOR1	Ragulator complex protein LAMTOR1	1	1	6.36724	7.48704
AVMDHVSDSF	HLA-A2501	1.9	4	P35221	385	394	10	CTNNA1	Catenin alpha-1	1	3	6.08397	7.99034
AVMKDFASF	HLA-A2501	0.1	4	Q5H9U9	1515	1523	9	DDX60L	Probable ATP-dependent RNA helicase DDX60-like	1	2	6.84598	8.13934
AVNDAHLLQY	N/A	N/A	4	P17931	212	221	10	LGALS3	Galectin-3	1	1	6.65192	7.08746
AVNPRDPPSW	N/A	N/A	2	Q9Y490	1621	1630	10	TLN1	Talin-1	1	1	7.28729	7.7455
AVQEFGLARFK	N/A	N/A	1	Q9Y255	142	152	11	PRELID1	PRELI domain-containing protein 1, mitochondrial	2	2	8.43358	8.97121
AVQKAIPMYK	HLA-A3001	0.1	1	P36543	147	156	10	ATP6V1E1	V-type proton ATPase subunit E 1	0	1	5.97881	7.22407
AVREGSPANW	N/A	N/A	1	O96019	228	237	10	ACTL6A	Actin-like protein 6A	1	1	7.09999	7.95389
AVRIPGGPA	HLA-A3001	0.09	1	P09958	35	43	9	FURIN	Furin	2	2	8.77806	8.84103
AVRKPIVLK	HLA-A3001	0.02	1	Q96FF9	53	61	9	CDCA5	Sororin	1	1	8.47205	8.82521
AVRNISKEVAK	N/A	N/A	1	Q9Y6H3	192	202	11	XRCC6BP1	Mitochondrial inner membrane protease ATP23 homolog	1	1	6.97847	7.4572
AVRPHSAPEY	HLA-A3001	0.4	1	Q9BQ52	164	173	10	ELAC2	Zinc phosphodiesterase ELAC protein 2	0	1	5.77281	7.35656
AVRSPGPLA	HLA-A3001	0.015	1	Q8IYU8	28	36	9	MICU2	Calcium uptake protein 2, mitochondrial	1	1	7.10941	8.07236
AVRTGNLAK	HLA-A3001	0.015	1	O43242	366	374	9	PSMD3	26S proteasome non-ATPase regulatory subunit 3	1	1	6.14545	7.12639
AVRVPAPSI	HLA-A3001	0.03	1	P40938	181	189	9	RFC3	Replication factor C subunit 3	1	1	7.76191	8.07994
AVSAVVHEY	HLA-A2501	3	2	P35610	454	462	9	SOAT1	Sterol O-acyltransferase 1	1	2	7.15155	6.61507
AVTGLFTSF	HLA-A2501	0.15	4	Q8N394	97	105	9	TMTC2	Transmembrane and TPR repeat-containing protein 2	0.5	1	5.61261	6.28224
AVTSVAKVV	N/A	N/A	2	P40305	10	18	9	IFI27	Interferon alpha-inducible protein 27, mitochondrial	0	1	5.73758	7.50129
AVVDSILAI	HLA-A2501	1.2	4	P40227	171	179	9	CCT6A	T-complex protein 1 subunit zeta	1	1	7.51635	8.42672
AVVEPYNSI	HLA-A2501	0.7	4	Q71U36	180	188	9	TUBA1B;TUBA4A;TUBA1A;TUBA8;TUBA3E;TUBA3C;TUBA1C	Tubulin alpha-1B chain;Tubulin alpha-4A chain;Tubulin alpha-1A chain;Tubulin alpha-8 chain;Tubulin alpha-3E chain;Tubulin alpha-3C/D chain;Tubulin alpha-1C chain	1	2	7.36127	8.15244
AVVGQYQSY	HLA-A2501	0.025	4	O95479	308	316	9	H6PD	GDH/6PGL endoplasmic bifunctional protein;Glucose 1-dehydrogenase;6-phosphogluconolactonase	2	1	7.4575	7.37225
AVYEHPSIL	HLA-C1203	0.15	2	P43251	61	69	9	BTD	Biotinidase	1	0	6.85638	6.25846
AVYERELQTF	N/A	N/A	4	Q5JPI9	40	49	10	METTL10	Protein-lysine N-methyltransferase METTL10	1.5	1	7.06781	7.76203
AVYGDGHYLTF	N/A	N/A	4	P98088	904	914	11	MUC5AC	Mucin-5AC	1	1	7.11521	7.25753
AVYGGGSMW	HLA-C1203	0.5	4	Q86XP3	359	367	9	DDX42	ATP-dependent RNA helicase DDX42	2	2	7.29409	7.68051
AWMKDERVPK	HLA-A3001	0.8	1	P43353	80	89	10	ALDH3B1	Aldehyde dehydrogenase family 3 member B1	2	2	7.97972	8.2946
AWRGPGVLK	HLA-A3001	0.08	1	Q643R3	243	251	9	LPCAT4	Lysophospholipid acyltransferase LPCAT4	1	1	7.21835	7.65757
AYFQRPENALK	N/A	N/A	1	Q14152	3	13	11	EIF3A	Eukaryotic translation initiation factor 3 subunit A	1	1	6.43495	7.14333
AYKEYISNK	HLA-A3001	0.3	1	P17480	644	652	9	UBTF	Nucleolar transcription factor 1	1	1	6.57985	6.54114
AYKNVKFVLK	HLA-A3001	0.4	1	Q9UNL2	76	85	10	SSR3	Translocon-associated protein subunit gamma	2	2	7.6516	8.56581
AYKSILQERVK	N/A	N/A	1	P13010	263	273	11	XRCC5	X-ray repair cross-complementing protein 5	1	1	7.46211	8.00954
AYKSLIQHL	HLA-A3001	1	1	Q5H9U9	210	218	9	DDX60L	Probable ATP-dependent RNA helicase DDX60-like	0	2	5.70757	7.43713
AYRSGGYKK	HLA-A3001	0.08	1	Q9NYH9	484	492	9	UTP6	U3 small nucleolar RNA-associated protein 6 homolog	0	1	5.84372	7.29086
AYVDLDRQLK	N/A	N/A	1	Q86VS8	170	179	10	HOOK3	Protein Hook homolog 3	0	1	5.54068	6.99224
CHVGLFDFAF	N/A	N/A	#N/A	Q6PJG6	696	705	10	BRAT1	BRCA1-associated ATM activator 1	1	1	8.21439	8.57128
DAAAGMLSF	HLA-A2501	0.025	4	O15143	273	281	9	ARPC1B	Actin-related protein 2/3 complex subunit 1B	3	3	7.78213	7.6849
DAADKAAVVKF	N/A	N/A	2	Q13151	150	160	11	HNRNPA0	Heterogeneous nuclear ribonucleoprotein A0	1	1	6.69824	7.19562
DAAGQVFSW	HLA-A2501	2.5	4	A6NED2	174	182	9	RCCD1	RCC1 domain-containing protein 1	1	0	6.15207	6.33155
DAAQHTRTW	HLA-A2501	0.5	4	Q9NR09	1069	1077	9	BIRC6	Baculoviral IAP repeat-containing protein 6	1	1	7.09321	7.20731
DAASGEVVGKF	N/A	N/A	2	P52888	401	411	11	THOP1	Thimet oligopeptidase	1	1	7.28686	7.29347
DAFESLFQSF	HLA-B1801	1.9	4	O60858	140	149	10	TRIM13	E3 ubiquitin-protein ligase TRIM13	1	1	6.55468	7.24386
DAGAGIALNDH	N/A	N/A	#N/A	P04406	296	306	11	GAPDH	Glyceraldehyde-3-phosphate dehydrogenase	1	1	7.39247	7.26649
DAGAGIALNDHF	N/A	N/A	4	P04406	296	307	12	GAPDH	Glyceraldehyde-3-phosphate dehydrogenase	1	1	6.79198	7.05729
DAIDKGLVDRKF	N/A	N/A	4	P15924	2532	2543	12	DSP	Desmoplakin	1	0	6.90201	6.30194
DAIGPREQW	N/A	N/A	4	Q14331	130	138	9	FRG1	Protein FRG1	1	1	8.49323	8.92264
DAISAGKNW	N/A	N/A	4	Q8IWX8	171	179	9	CHERP	Calcium homeostasis endoplasmic reticulum protein	1	0	7.37378	6.21355
DALTFTTTF	HLA-B1801	1.1	3	Q9NQW6	858	866	9	ANLN	Actin-binding protein anillin	2	2	6.8609	7.38773
DALVITHY	N/A	N/A	3	O75312	215	222	8	ZPR1	Zinc finger protein ZPR1	0	1	5.70188	7.05786
DAMERTVQSF	N/A	N/A	4	Q15738	357	366	10	NSDHL	Sterol-4-alpha-carboxylate 3-dehydrogenase, decarboxylating	0	2	5.63068	7.50262
DASSFLAEW	N/A	N/A	4	P08195	355	363	9	SLC3A2	4F2 cell-surface antigen heavy chain	0	1	5.54737	6.49076
DATDPFVAF	HLA-C1203	0.5	4	O60427	66	74	9	FADS1	Fatty acid desaturase 1	1	0	6.11611	6.30562
DAVEDLESVGK	N/A	N/A	1	P81605	86	96	11	DCD	Dermcidin;Survival-promoting peptide;DCD-1	0.5	0	6.33171	6.24164
DAVEDLESVGKGAVHDVKD	N/A	N/A	1	P81605	86	104	19	DCD	Dermcidin;Survival-promoting peptide;DCD-1	1	0	6.16158	6.10855
DAVGRVQGW	HLA-A2501	3.5	4	Q8IZY2	1206	1214	9	ABCA7	ATP-binding cassette sub-family A member 7	1	1	7.86361	7.94892
DAVQNVHSVW	N/A	N/A	4	Q9H1A4	260	269	10	ANAPC1	Anaphase-promoting complex subunit 1	1	0	6.73903	6.08015
DAWEGKGVSY	N/A	N/A	2	Q6PI47	215	224	10	KCTD18	BTB/POZ domain-containing protein KCTD18	1	0	7.33925	6.03499
DDDIAALVVDNGSGM	N/A	N/A	4	P60709	2	16	15	ACTB	Actin, cytoplasmic 1;Actin, cytoplasmic 1, N-terminally processed	1	0	5.97359	6.23133
DDFADFMAF	HLA-B1801	0.175	3	Q9UMZ2	689	697	9	SYNRG	Synergin gamma	0	1	5.91559	6.68411
DDFDGVIVF	HLA-B1801	0.1	3	A3KN83	427	435	9	SBNO1	Protein strawberry notch homolog 1	0	1	5.93185	7.33616
DDFEDKVFY	HLA-B1801	0.4	3	P09913	32	40	9	IFIT2	Interferon-induced protein with tetratricopeptide repeats 2	0	1	5.27499	6.90365
DDFRFKDRF	N/A	N/A	3	O14730	308	316	9	RIOK3	Serine/threonine-protein kinase RIO3	0	1	5.70046	7.85859
DDGFLVPTF	HLA-B1801	0.4	#N/A	Q9Y4W2	328	336	9	LAS1L	Ribosomal biogenesis protein LAS1L	0	1	5.5944	7.29012
DDLLINTY	HLA-B1801	0.5	3	P0DMN0	39	46	8	SULT1A4;SULT1A3	Sulfotransferase 1A4;Sulfotransferase 1A3	0	1	5.89912	6.77222
DDLLVVEKY	HLA-B1801	0.5	3	Q9NZM1	560	568	9	MYOF	Myoferlin	0	1	5.4094	7.95026
DDMAFRYLSW	HLA-B4403	0.7	4	O96005	472	481	10	CLPTM1	Cleft lip and palate transmembrane protein 1	0.5	1	6.09067	6.62152
DDMKHLWDY	HLA-B1801	0.2	3	P61160	83	91	9	ACTR2	Actin-related protein 2	0	2	5.57687	7.52852
DDMSAVEF	HLA-B1801	1.4	3	Q15155	578	585	8	NOMO1	Nodal modulator 1	0	1	5.48756	7.24252
DDWDNRTSY	HLA-B1801	0.25	3	Q9UGL1	1317	1325	9	KDM5B	Lysine-specific demethylase 5B	0	1	5.8612	7.63411
DDYTIPDEY	HLA-B1801	1.2	3	P43243	771	779	9	MATR3	Matrin-3	0	1	5.72918	6.85567
DEAAFLERL	HLA-B1801	0.6	3	Q05682	92	100	9	CALD1	Caldesmon	1	2	6.93212	6.55662
DEAAFQKL	HLA-B1801	0.7	3	P26447	51	58	8	S100A4	Protein S100-A4	1	2	6.74462	8.82737
DEAEREKQQY	HLA-B1801	0.9	3	Q9P0W2	121	130	10	HMG20B	SWI/SNF-related matrix-associated actin-dependent regulator of chromatin subfamily E member 1-related	0	1	5.86511	6.36474
DEAESHTL	HLA-B1801	0.08	3	Q9NWM0	390	397	8	SMOX	Spermine oxidase	0.5	1	5.34768	6.68754
DEAESHTLTY	HLA-B1801	0.02	3	Q9NWM0	390	399	10	SMOX	Spermine oxidase	0	1	5.72086	6.58564
DEAKHAEKY	HLA-B1801	0.07	3	Q9UJF2	981	989	9	RASAL2	Ras GTPase-activating protein nGAP	0	1	5.39788	7.55921
DEAKHPAFF	HLA-B1801	0.08	3	Q9UGH3	25	33	9	SLC23A2	Solute carrier family 23 member 2	0	1	5.63392	7.36322
DEAKSLIERY	HLA-B1801	0.15	3	P35251	424	433	10	RFC1	Replication factor C subunit 1	0	2	5.67888	7.71384
DEALIGKKF	HLA-B1801	0.03	3	O14647	429	437	9	CHD2	Chromodomain-helicase-DNA-binding protein 2	1	1	6.57216	8.23977
DEANIAWKY	HLA-B1801	0.01	3	Q9UHV7	609	617	9	MED13	Mediator of RNA polymerase II transcription subunit 13	0	1	5.78202	7.49751
DEAPEELTF	HLA-B1801	0.05	3	Q9UMY1	61	69	9	NOL7	Nucleolar protein 7	0	2	5.75325	7.97656
DEAPPEHSF	HLA-B1801	0.08	3	Q76I76	915	923	9	SSH2	Protein phosphatase Slingshot homolog 2	0	1	5.63536	7.77042
DEAPVLDVRY	HLA-B1801	0.25	3	Q9UKL0	472	481	10	RCOR1	REST corepressor 1	1	2	6.91829	8.90629
DEAQLNKENW	HLA-B4403	0.4	3	Q13112	110	119	10	CHAF1B	Chromatin assembly factor 1 subunit B	0	1	5.80227	6.603
DEARDLIQRY	HLA-B1801	0.5	3	Q6P2Q9	1104	1113	10	PRPF8	Pre-mRNA-processing-splicing factor 8	1.5	2	6.12995	8.77007
DEARNLHSKW	HLA-B1801	0.6	3	Q01082	1304	1313	10	SPTBN1	Spectrin beta chain, non-erythrocytic 1	0	1	5.67311	7.8523
DEARVQYEGF	HLA-B1801	0.3	3	Q14692	871	880	10	BMS1	Ribosome biogenesis protein BMS1 homolog	0	1	5.74263	7.70819
DEATEWITF	HLA-B1801	0.02	3	Q96AE7	832	840	9	TTC17	Tetratricopeptide repeat protein 17	0	1	5.47699	6.71284
DEATLLRAL	HLA-B1801	0.02	3	Q9BRG1	145	153	9	VPS25	Vacuolar protein-sorting-associated protein 25	0	1	5.32866	7.44483
DEAVAYGA	HLA-B1801	0.4	3	P0DMV9	366	373	8	HSPA1B;HSPA1A;HSPA6;HSPA1L;HSPA8;HSPA2;HSPA5	Heat shock 70 kDa protein 1B;Heat shock 70 kDa protein 1A;Heat shock 70 kDa protein 6;Heat shock 70 kDa protein 1-like;Heat shock cognate 71 kDa protein;Heat shock-related 70 kDa protein 2;78 kDa glucose-regulated protein	0	1	5.44686	7.66436
DEAVFREK	HLA-B1801	1.4	3	O95786	772	779	8	DDX58	Probable ATP-dependent RNA helicase DDX58	0	1	5.61647	8.21935
DEDAYKKQF	HLA-B1801	0.4	3	P46777	215	223	9	RPL5	60S ribosomal protein L5	0	1	5.59541	7.21349
DEDGDLVAF	HLA-B1801	0.02	3	Q13501	69	77	9	SQSTM1	Sequestosome-1	0	1	5.6599	7.4374
DEDGGSEKKY	HLA-B1801	2	3	Q8NB78	41	50	10	KDM1B	Lysine-specific histone demethylase 1B	0	1	5.59166	6.85601
DEDLKKAY	HLA-B1801	0.03	3	Q9NXW2	123	130	8	DNAJB12;DNAJB14	DnaJ homolog subfamily B member 12;DnaJ homolog subfamily B member 14	0	1	5.61084	6.85071
DEDPENKIEF	HLA-B1801	0.5	3	Q13123	199	208	10	IK	Protein Red	0	1	5.67641	6.96334
DEDPTGNKALW	N/A	N/A	3	Q15393	1067	1077	11	SF3B3	Splicing factor 3B subunit 3	0	1	5.32778	6.89971
DEDRKNPAY	HLA-B1801	0.3	3	O15234	173	181	9	CASC3	Protein CASC3	0	1	5.70855	6.65991
DEDSLVSHF	HLA-B1801	0.2	3	P52948	650	658	9	NUP98	Nuclear pore complex protein Nup98-Nup96;Nuclear pore complex protein Nup98;Nuclear pore complex protein Nup96	0	1	5.57361	6.92642
DEDTGTFRIY	HLA-B1801	0.175	3	P51114	256	265	10	FXR1	Fragile X mental retardation syndrome-related protein 1	0.5	1	5.95049	8.17944
DEEAGGRPAM	HLA-B1801	0.25	3	Q00839	44	53	10	HNRNPU	Heterogeneous nuclear ribonucleoprotein U	0	2	5.73467	7.80711
DEEETYRLW	HLA-B1801	0.25	3	P19388	3	11	9	POLR2E	DNA-directed RNA polymerases I, II, and III subunit RPABC1	0.5	1	5.74181	6.87572
DEEGLKLTF	HLA-B1801	0.01	3	Q9HCK8	2257	2265	9	CHD8	Chromodomain-helicase-DNA-binding protein 8	0	1	5.36176	7.69573
DEEIIVKAM	HLA-B1801	0.04	3	P86791	426	434	9	CCZ1;CCZ1B	Vacuolar fusion protein CCZ1 homolog;Vacuolar fusion protein CCZ1 homolog B	0.5	3	5.66565	8.07078
DEEIKRAY	HLA-B1801	0.01	3	P25685	17	24	8	DNAJB1	DnaJ homolog subfamily B member 1	0	1	5.53524	7.6789
DEEIYKEFF	HLA-B1801	0.3	3	O00255	362	370	9	MEN1	Menin	0	1	5.94878	6.34799
DEEKFITIF	HLA-B1801	0.02	3	P08758	190	198	9	ANXA5	Annexin A5	0.5	2	5.74177	8.35685
DEELLGDGHSY	HLA-B1801	0.07	3	P28070	118	128	11	PSMB4	Proteasome subunit beta type-4	1	2	6.22809	8.19061
DEEMAVKY	HLA-B1801	0.01	3	Q96GX5	129	136	8	MASTL	Serine/threonine-protein kinase greatwall	0	1	5.7323	7.85101
DEEQIAKY	HLA-B1801	0.03	3	Q9H501	575	582	8	ESF1	ESF1 homolog	1	2	6.49238	8.40608
DEEQVFHFY	HLA-B1801	0.01	3	P09884	336	344	9	POLA1	DNA polymerase alpha catalytic subunit	1	1	5.89922	7.38933
DEFAKLQDY	HLA-B1801	0.04	3	A1XBS5	75	83	9	FAM92A1	Protein FAM92A1	0	1	5.3225	7.51247
DEFALEDF	HLA-B1801	0.06	3	Q8WX92	474	481	8	NELFB	Negative elongation factor B	0	1	5.75808	6.69489
DEFAQLFQY	HLA-B1801	0.01	3	Q7Z3C6	463	471	9	ATG9A	Autophagy-related protein 9A	0	1	5.80716	6.69303
DEFDGKVTY	HLA-B1801	0.01	3	Q92499	682	690	9	DDX1	ATP-dependent RNA helicase DDX1	0	1	5.67956	8.30341
DEFEFLEK	HLA-B1801	0.09	3	Q14258	303	310	8	TRIM25	E3 ubiquitin/ISG15 ligase TRIM25	0	1	5.87745	6.78461
DEFEFLEKA	HLA-B1801	0.03	3	Q14258	303	311	9	TRIM25	E3 ubiquitin/ISG15 ligase TRIM25	1	2	6.71588	9.30854
DEFEKEETF	HLA-B1801	0.015	3	Q9Y678	781	789	9	COPG1	Coatomer subunit gamma-1	0	2	5.90511	8.56727
DEFENMSV	HLA-B1801	0.04	3	O96013	87	94	8	PAK4	Serine/threonine-protein kinase PAK 4	0	1	6.04122	6.9422
DEFEQGTYIY	HLA-B1801	0.01	3	O75175	717	726	10	CNOT3	CCR4-NOT transcription complex subunit 3	0	1	5.54639	6.87158
DEFESGISQ	HLA-B1801	0.03	3	P62081	17	25	9	RPS7	40S ribosomal protein S7	0	1	5.70114	6.94472
DEFFTSGY	HLA-B1801	0.01	3	P53350	302	309	8	PLK1	Serine/threonine-protein kinase PLK1	0	1	5.67994	7.13818
DEFGEFGGF	HLA-B1801	0.02	4	Q6ULP2	26	34	9	AFTPH	Aftiphilin	0	1	5.85393	7.54311
DEFGSWQEY	HLA-B1801	0.01	3	Q9H0J9	383	391	9	PARP12	Poly [ADP-ribose] polymerase 12	0	2	5.46362	8.3712
DEFHLILEY	HLA-B1801	0.01	3	Q9BRR6	204	212	9	ADPGK	ADP-dependent glucokinase	0	1	5.59654	7.2824
DEFIGEKTF	HLA-B1801	0.015	3	Q9H0Y0	4	12	9	ATG10	Ubiquitin-like-conjugating enzyme ATG10	0.5	2	6.21623	8.12064
DEFIIKTV	HLA-B1801	0.125	3	O14986	133	140	8	PIP5K1B;PIP5K1A;PIP5K1C	Phosphatidylinositol 4-phosphate 5-kinase type-1 beta;Phosphatidylinositol 4-phosphate 5-kinase type-1 alpha;Phosphatidylinositol 4-phosphate 5-kinase type-1 gamma	1	1	6.19634	8.15345
DEFILPTGA	HLA-B1801	0.15	3	O14925	58	66	9	TIMM23;TIMM23B	Mitochondrial import inner membrane translocase subunit Tim23;Putative mitochondrial import inner membrane translocase subunit Tim23B	2	3	7.05269	8.90834
DEFIVEGL	HLA-B1801	0.2	3	P50749	48	55	8	RASSF2	Ras association domain-containing protein 2	0	1	5.60512	6.70315
DEFKIGELF	HLA-B1801	0.01	3	P78527	145	153	9	PRKDC	DNA-dependent protein kinase catalytic subunit	0.5	2	5.62556	8.61301
DEFKSVSKF	HLA-B1801	0.015	3	Q16851	316	324	9	UGP2	UTP--glucose-1-phosphate uridylyltransferase	0	2	5.58751	7.8661
DEFKVVVV	HLA-B1801	0.03	3	Q9Y678	373	380	8	COPG1;COPG2	Coatomer subunit gamma-1;Coatomer subunit gamma-2	1	1	6.72722	8.89843
DEFLGLTHTY	HLA-B1801	0.01	3	O15321	195	204	10	TM9SF1	Transmembrane 9 superfamily member 1	0	1	5.64496	7.55057
DEFLGRINEIVY	HLA-B1801	0.02	3	Q9H078	556	567	12	CLPB	Caseinolytic peptidase B protein homolog	0	1	5.59014	7.54244
DEFLHINDF	HLA-B1801	0.03	3	O43432	1231	1239	9	EIF4G3	Eukaryotic translation initiation factor 4 gamma 3	0	1	5.74699	5.5312
DEFLRISTA	HLA-B1801	0.09	3	P63092	343	351	9	GNAS	Guanine nucleotide-binding protein G(s) subunit alpha isoforms short;Guanine nucleotide-binding protein G(s) subunit alpha isoforms XLas	0	1	5.71113	7.75946
DEFLWREQF	HLA-B1801	0.01	3	Q969U6	42	50	9	FBXW5	F-box/WD repeat-containing protein 5	0	1	5.56793	6.83986
DEFLWREQFY	HLA-B1801	0.06	3	Q969U6	42	51	10	FBXW5	F-box/WD repeat-containing protein 5	0	1	5.83207	6.58192
DEFNGVPSY	HLA-B1801	0.01	3	Q96BD8	143	151	9	SKA1	Spindle and kinetochore-associated protein 1	0	1	5.4491	8.06172
DEFNIQVL	HLA-B1801	0.08	3	Q15438	120	127	8	CYTH1	Cytohesin-1	0	2	5.57753	7.65277
DEFPDGVTL	HLA-B1801	0.02	3	Q9NRL2	446	454	9	BAZ1A	Bromodomain adjacent to zinc finger domain protein 1A	0	1	5.2915	7.09493
DEFPDLSAH	HLA-B1801	0.07	3	P12277	18	26	9	CKB	Creatine kinase B-type	0.5	1	5.96486	7.95718
DEFPEVYRF	HLA-B1801	0.025	3	Q9UJT0	165	173	9	TUBE1	Tubulin epsilon chain	0	1	5.73083	6.92992
DEFPGSSATY	HLA-B1801	0.02	3	Q96IZ6	173	182	10	METTL2A;METTL2B	Methyltransferase-like protein 2A;Methyltransferase-like protein 2B	0	2	5.44076	8.39672
DEFPTMVF	HLA-B1801	0.01	3	Q04206	361	368	8	RELA	Transcription factor p65	0	1	5.75542	7.36451
DEFQEYTM	HLA-B1801	0.015	3	Q8WUH1	106	113	8	CHURC1	Protein Churchill	0	1	5.42664	7.01456
DEFQLHTNV	HLA-B1801	0.04	3	P21796	176	184	9	VDAC1	Voltage-dependent anion-selective channel protein 1	0	1	5.55366	7.23583
DEFQLLQAQY	HLA-B1801	0.01	3	Q08117	31	40	10	AES	Amino-terminal enhancer of split	0	1	5.5153	6.43372
DEFQLLQRNF	HLA-B1801	0.07	3	Q9Y2Y0	35	44	10	ARL2BP	ADP-ribosylation factor-like protein 2-binding protein	0	1	6.16839	6.36114
DEFQTGILIY	HLA-B1801	0.01	3	Q9H792	1591	1600	10	PEAK1;SGK223	Pseudopodium-enriched atypical kinase 1;Tyrosine-protein kinase SgK223	0.5	1	5.80428	7.49745
DEFRMPYL	HLA-B1801	0.1	3	O95793	401	408	8	STAU1	Double-stranded RNA-binding protein Staufen homolog 1	0	1	5.63217	6.94466
DEFRMPYLSH	HLA-B1801	0.5	3	O95793	401	410	10	STAU1	Double-stranded RNA-binding protein Staufen homolog 1	0.5	4	5.96225	8.28675
DEFRQIIQRY	HLA-B1801	0.125	3	Q9ULG6	654	663	10	CCPG1	Cell cycle progression protein 1	1.5	2	6.26444	7.75475
DEFSDFDRL	HLA-B4403	1.6	3	Q9Y6I3	402	410	9	EPN1	Epsin-1	1	2	6.32149	8.06592
DEFSEAIKAF	HLA-B1801	0.015	3	Q9H223	201	210	10	EHD4	EH domain-containing protein 4	1	1	6.16524	6.30248
DEFSHQVQEW	HLA-B4403	0.15	3	Q7KZ85	696	705	10	SUPT6H	Transcription elongation factor SPT6	0	1	5.62316	7.62104
DEFSNPFFVNY	HLA-B1801	0.07	3	Q13613	570	580	11	MTMR1	Myotubularin-related protein 1	0	1	5.60538	7.04587
DEFSVSSV	HLA-B1801	0.125	3	Q9Y5S2	1152	1159	8	CDC42BPB	Serine/threonine-protein kinase MRCK beta	0	1	5.97994	7.10571
DEFSVSSVL	HLA-B1801	0.02	3	Q9Y5S2	1152	1160	9	CDC42BPB	Serine/threonine-protein kinase MRCK beta	0	1	5.73293	6.03431
DEFSVVSY	HLA-B1801	0.01	3	O15344	407	414	8	MID1	E3 ubiquitin-protein ligase Midline-1	0	2	5.67999	8.81855
DEFTAQSI	HLA-B1801	0.25	3	P31751	441	448	8	AKT2	RAC-beta serine/threonine-protein kinase	0	2	5.80839	8.31979
DEFTHLYTL	HLA-B1801	0.01	3	P27797	166	174	9	CALR	Calreticulin	0	1	5.801	7.42017
DEFTIIQNL	HLA-B1801	0.05	3	P00736	316	324	9	C1R	Complement C1r subcomponent;Complement C1r subcomponent heavy chain;Complement C1r subcomponent light chain	0	2	5.91376	8.15017
DEFYQTTY	HLA-B1801	0.01	3	Q15906	27	34	8	VPS72	Vacuolar protein sorting-associated protein 72 homolog	0	1	6.00735	7.6303
DEGGLKLTF	HLA-B1801	0.01	3	Q3L8U1	2351	2359	9	CHD9	Chromodomain-helicase-DNA-binding protein 9	0	1	5.87645	7.11012
DEGKMKLDY	HLA-B1801	0.07	3	P46781	88	96	9	RPS9	40S ribosomal protein S9	0	1	5.89041	7.82459
DEGKVIRF	HLA-B1801	0.25	3	Q96KR1	575	582	8	ZFR	Zinc finger RNA-binding protein	0.5	1	5.77484	8.93055
DEGPLDVSM	HLA-B1801	0.06	3	Q53HC0	10	18	9	CCDC92	Coiled-coil domain-containing protein 92	0	1	5.72732	7.13146
DEGVYVNTY	HLA-B1801	0.02	3	O95819	1139	1147	9	MINK1;TNIK;MAP4K4	Misshapen-like kinase 1;TRAF2 and NCK-interacting protein kinase;Mitogen-activated protein kinase kinase kinase kinase 4	0	1	5.83076	8.00199
DEHAGVISV	HLA-B1801	0.07	3	O43504	39	47	9	LAMTOR5	Ragulator complex protein LAMTOR5	0.5	2	6.19919	8.52901
DEHDFLGQF	HLA-B1801	0.015	3	Q96FN4	106	114	9	CPNE2	Copine-2	0.5	1	6.00398	7.44731
DEHDNEIKIKY	HLA-B1801	0.25	3	Q9Y4E5	657	667	11	ZNF451	Zinc finger protein 451	0	1	5.53667	6.61026
DEHEGPAL	HLA-B1801	0.125	3	P49721	108	115	8	PSMB2	Proteasome subunit beta type-2	0	1	5.827	6.59719
DEHEGPALY	HLA-B1801	0.01	3	P49721	108	116	9	PSMB2	Proteasome subunit beta type-2	0.5	2	5.73212	8.2116
DEHELLEHL	HLA-B1801	0.125	3	Q9Y546	187	195	9	LRRC42	Leucine-rich repeat-containing protein 42	0	1	5.72698	6.99957
DEHGIDPTGSY	HLA-B1801	0.2	4	Q9BVA1	26	36	11	TUBB2B;TUBB2A	Tubulin beta-2B chain;Tubulin beta-2A chain	0	1	5.73557	6.58903
DEHGIDPTGTY	HLA-B1801	0.2	4	P07437	26	36	11	TUBB;TUBB4B;TUBB4A	Tubulin beta chain;Tubulin beta-4B chain;Tubulin beta-4A chain	0	2	5.85054	8.16325
DEHHFVAV	HLA-B1801	0.4	3	Q9NRN7	236	243	8	AASDHPPT	L-aminoadipate-semialdehyde dehydrogenase-phosphopantetheinyl transferase	1	1	6.3951	8.71108
DEHHSVNF	HLA-B1801	0.4	3	Q5UIP0	1789	1796	8	RIF1	Telomere-associated protein RIF1	1	2	6.50664	8.61278
DEHIYPYMY	HLA-B1801	0.015	3	O00255	320	328	9	MEN1	Menin	0.5	1	5.70348	7.58934
DEHLITFFV	HLA-B1801	0.1	3	O75643	1248	1256	9	SNRNP200	U5 small nuclear ribonucleoprotein 200 kDa helicase	0	1	5.71681	6.80329
DEHLSVVRY	HLA-B1801	0.05	3	P53384	178	186	9	NUBP1	Cytosolic Fe-S cluster assembly factor NUBP1	0	1	6.00101	7.38929
DEHPNVIRY	HLA-B1801	0.03	3	O75460	620	628	9	ERN1	Serine/threonine-protein kinase/endoribonuclease IRE1;Serine/threonine-protein kinase;Endoribonuclease	1	2	5.82708	8.89616
DEHQGMVHY	HLA-B1801	0.025	3	Q99758	1642	1650	9	ABCA3	ATP-binding cassette sub-family A member 3	0	1	5.85195	7.33696
DEHSVMTY	HLA-B1801	0.01	3	P21333	253	260	8	FLNA;FLNB;FLNC	Filamin-A;Filamin-B;Filamin-C	0	1	5.83964	7.40922
DEHVISNNF	HLA-B1801	0.125	3	P47736	185	193	9	RAP1GAP	Rap1 GTPase-activating protein 1	0.5	2	5.8484	8.23972
DEIADLMDL	HLA-B1801	0.3	3	Q8IUC4	146	154	9	RHPN2	Rhophilin-2	0	2	6.00265	7.23553
DEIDAIATKRF	HLA-B1801	0.125	3	P43686	265	275	11	PSMC4	26S protease regulatory subunit 6B	2	2	6.44957	8.64619
DEIDAIGGRRF	HLA-B1801	1	3	P62333	233	243	11	PSMC6	26S protease regulatory subunit 10B	1	2	6.9136	9.12869
DEIDFKETGF	HLA-B1801	0.3	3	Q5H9R7	527	536	10	PPP6R3	Serine/threonine-protein phosphatase 6 regulatory subunit 3	1	2	6.2395	8.13742
DEIDISSY	HLA-B1801	0.015	3	Q13838	416	423	8	DDX39B	Spliceosome RNA helicase DDX39B	0	1	5.89355	7.4754
DEIEEHNIKIY	HLA-B1801	0.2	3	Q15019	201	211	11	SEPT2	Septin-2	0	1	5.55741	7.07441
DEIEMLERL	HLA-B1801	0.15	3	O15399	814	822	9	GRIN2D	Glutamate receptor ionotropic, NMDA 2D	0	1	5.74155	6.79714
DEIENVAKQF	HLA-B1801	0.09	3	Q8NFW8	95	104	10	CMAS	N-acylneuraminate cytidylyltransferase	1	1	6.27538	8.06435
DEIEPAAM	HLA-B1801	0.05	3	P19338	168	175	8	NCL	Nucleolin	0	1	5.35807	6.9459
DEIERKFDKW	HLA-B4403	0.9	3	Q8WWY3	322	331	10	PRPF31	U4/U6 small nuclear ribonucleoprotein Prp31	1	2	6.76099	8.6638
DEIGIPVAL	HLA-B1801	0.025	3	Q8TCT7	134	142	9	SPPL2B	Signal peptide peptidase-like 2B	0	1	5.63698	6.86644
DEIGKMELF	HLA-B1801	0.175	3	Q9BSD7	113	121	9	NTPCR	Cancer-related nucleoside-triphosphatase	1	1	5.81768	7.49053
DEIGLPKIFY	HLA-B1801	0.15	3	P46940	124	133	10	IQGAP1	Ras GTPase-activating-like protein IQGAP1	0	1	5.81162	7.66504
DEIIFAEDY	HLA-B1801	0.04	3	Q9NZU5	312	320	9	LMCD1	LIM and cysteine-rich domains protein 1	0	1	5.61772	6.25117
DEIIKNVPL	HLA-B1801	0.4	3	Q7L576	1193	1201	9	CYFIP1;CYFIP2	Cytoplasmic FMR1-interacting protein 1;Cytoplasmic FMR1-interacting protein 2	0	1	5.6237	7.25314
DEINFEDF	HLA-B1801	0.4	3	Q96BS2	81	88	8	TESC	Calcineurin B homologous protein 3	0	1	5.76285	7.15567
DEINHVQKTY	HLA-B1801	0.25	3	Q9H7Z6	147	156	10	KAT8	Histone acetyltransferase KAT8	1	2	6.57977	8.24142
DEINIAESF	HLA-B1801	0.015	3	O60890	79	87	9	OPHN1	Oligophrenin-1	0.5	2	5.53435	7.64361
DEINKQLIF	HLA-B1801	0.25	3	Q99598	146	154	9	TSNAX	Translin-associated protein X	1	1	6.404	7.97316
DEINLPDM	HLA-B1801	0.3	3	Q14204	2664	2671	8	DYNC1H1	Cytoplasmic dynein 1 heavy chain 1	0	2	5.5607	7.7945
DEINRDWLDWTY	HLA-B1801	0.01	3	Q15011	258	269	12	HERPUD1	Homocysteine-responsive endoplasmic reticulum-resident ubiquitin-like domain member 1 protein	0	1	5.70386	6.78045
DEISFADF	HLA-B1801	0.15	3	Q15042	63	70	8	RAB3GAP1	Rab3 GTPase-activating protein catalytic subunit	0	1	5.50548	6.91833
DEISFADFKF	HLA-B1801	0.125	3	Q15042	63	72	10	RAB3GAP1	Rab3 GTPase-activating protein catalytic subunit	0	1	5.75396	6.55284
DEISFQTVY	HLA-B1801	0.01	3	Q9UPQ3	148	156	9	AGAP1;AGAP3	Arf-GAP with GTPase, ANK repeat and PH domain-containing protein 1;Arf-GAP with GTPase, ANK repeat and PH domain-containing protein 3	0	2	5.94177	7.64562
DEISFVNF	HLA-B1801	0.08	3	Q08945	372	379	8	SSRP1	FACT complex subunit SSRP1	2	2	6.96463	9.06737
DEISIAQSL	HLA-B1801	0.06	3	A6NI28	79	87	9	ARHGAP42	Rho GTPase-activating protein 42	0	2	5.72315	7.92463
DEISLMDL	HLA-B1801	0.6	3	Q14494	448	455	8	NFE2L1	Nuclear factor erythroid 2-related factor 1	0	1	5.95772	7.25513
DEITGKKGY	HLA-B1801	0.04	3	Q14149	226	234	9	MORC3	MORC family CW-type zinc finger protein 3	0.5	1	5.56324	7.67029
DEITLESV	HLA-B1801	0.6	3	Q8WYP5	26	33	8	AHCTF1	Protein ELYS	0	1	5.59179	7.28387
DEITYVEL	HLA-B1801	0.25	3	Q00839	650	657	8	HNRNPU	Heterogeneous nuclear ribonucleoprotein U	0	1	5.7747	7.28235
DEIVVSTY	HLA-B1801	0.01	3	Q8IWZ6	303	310	8	BBS7	Bardet-Biedl syndrome 7 protein	0	1	5.64833	7.60499
DEKALAQAL	HLA-B1801	0.15	3	Q13363	271	279	9	CTBP1;CTBP2	C-terminal-binding protein 1;C-terminal-binding protein 2	0	1	5.6731	7.44232
DEKEFIHF	HLA-B1801	0.025	3	Q96H12	152	159	8	MSANTD3	Myb/SANT-like DNA-binding domain-containing protein 3	0	1	5.80248	7.47277
DEKEFTVQI	HLA-B1801	0.4	3	Q9HCK8	2247	2255	9	CHD8	Chromodomain-helicase-DNA-binding protein 8	0	1	5.68372	7.59142
DEKEISHVL	HLA-B1801	0.04	3	Q8TED0	414	422	9	UTP15	U3 small nucleolar RNA-associated protein 15 homolog	0	1	5.73264	7.52546
DEKEQLNEY	HLA-B1801	0.04	3	Q15149	906	914	9	PLEC	Plectin	0	1	5.74703	7.84347
DEKFLSEVF	HLA-B1801	0.05	3	Q5MIZ7	309	317	9	SMEK2	Serine/threonine-protein phosphatase 4 regulatory subunit 3B	0	1	5.61078	6.17785
DEKFLTDLF	HLA-B1801	0.25	3	Q6IN85	307	315	9	SMEK1	Serine/threonine-protein phosphatase 4 regulatory subunit 3A	0	1	5.68634	6.98546
DEKFMEVMY	HLA-B1801	0.05	3	P42892	414	422	9	ECE1	Endothelin-converting enzyme 1	0	3	5.65494	7.95731
DEKIATKY	HLA-B1801	0.05	3	P09884	418	425	8	POLA1	DNA polymerase alpha catalytic subunit	0	1	5.80366	6.94295
DEKILIQH	HLA-B1801	0.8	3	O43670	22	29	8	ZNF207	BUB3-interacting and GLEBS motif-containing protein ZNF207	0	1	5.75499	8.03945
DEKKNDHTY	HLA-B1801	0.03	3	P13196	208	216	9	ALAS1	5-aminolevulinate synthase, nonspecific, mitochondrial	0	1	5.59629	7.23027
DEKLLYDTF	HLA-B1801	0.125	3	Q15427	112	120	9	SF3B4	Splicing factor 3B subunit 4	0	2	5.86833	8.1494
DEKMLMKVF	HLA-B1801	0.03	3	Q9Y5L0	194	202	9	TNPO3	Transportin-3	0	1	5.77066	6.78416
DEKNFVVVM	HLA-B1801	0.03	3	P54725	67	75	9	RAD23A;RAD23B	UV excision repair protein RAD23 homolog A;UV excision repair protein RAD23 homolog B	0	1	5.76601	7.26069
DEKNYTKAM	HLA-B1801	0.2	3	Q9BV57	138	146	9	ADI1	1,2-dihydroxy-3-keto-5-methylthiopentene dioxygenase	0	1	5.834	7.02975
DEKQLIEKM	HLA-B1801	0.2	3	Q9NVJ2	139	147	9	ARL8B	ADP-ribosylation factor-like protein 8B	0	2	5.79124	7.41147
DEKQQHIVY	HLA-B1801	0.015	3	Q00987	68	76	9	MDM2	E3 ubiquitin-protein ligase Mdm2	0.5	1	5.52778	8.06371
DEKSIITY	HLA-B1801	0.02	3	Q15149	384	391	8	PLEC;SPTBN1;SPTBN2;SPTBN4;SPTB	Plectin;Spectrin beta chain, non-erythrocytic 1;Spectrin beta chain, non-erythrocytic 2;Spectrin beta chain, non-erythrocytic 4;Spectrin beta chain, erythrocytic	0.5	2	5.99469	8.72567
DELAKLDAF	HLA-B1801	0.125	3	P21283	56	64	9	ATP6V1C1	V-type proton ATPase subunit C 1	0.5	1	5.54309	7.12717
DELEELINY	HLA-B1801	0.01	3	Q00610	1281	1289	9	CLTC	Clathrin heavy chain 1	0	1	5.6981	6.51367
DELEFEKEV	HLA-B1801	0.2	3	Q9UHY8	247	255	9	FEZ2;FEZ1	Fasciculation and elongation protein zeta-2;Fasciculation and elongation protein zeta-1	0	1	5.65481	7.24115
DELEFEVF	HLA-B1801	0.01	3	Q3B726	175	182	8	TWISTNB	DNA-directed RNA polymerase I subunit RPA43	0	1	5.70849	6.86012
DELEGTYKIY	HLA-B1801	0.015	3	Q6XZF7	860	869	10	DNMBP	Dynamin-binding protein	0	1	5.78818	6.99163
DELEIIEGMKF	HLA-B1801	0.06	3	P10809	209	219	11	HSPD1	60 kDa heat shock protein, mitochondrial	1.5	3	6.34296	8.5575
DELEIKAYY	HLA-B1801	0.01	3	Q5TA45	146	154	9	CPSF3L	Integrator complex subunit 11	1	2	6.23124	8.20063
DELELHQRF	HLA-B1801	0.01	3	Q15326	348	356	9	ZMYND11	Zinc finger MYND domain-containing protein 11	0	2	5.97343	8.31186
DELEQKRAL	HLA-B1801	0.07	3	Q9NX07	146	154	9	TRNAU1AP	tRNA selenocysteine 1-associated protein 1	0	1	5.654	7.3112
DELERFTSM	HLA-B1801	0.01	3	O60610	47	55	9	DIAPH1	Protein diaphanous homolog 1	0	2	5.8038	7.56611
DELEVIHL	HLA-B1801	0.025	3	P10155	240	247	8	TROVE2	60 kDa SS-A/Ro ribonucleoprotein	0	1	5.73072	7.51672
DELGGVYLQF	HLA-B1801	0.05	3	P04844	192	201	10	RPN2	Dolichyl-diphosphooligosaccharide--protein glycosyltransferase subunit 2	0	1	5.76199	6.73664
DELHIVEA	HLA-B1801	0.4	3	P06748	55	62	8	NPM1	Nucleophosmin	0	1	5.69244	7.66112
DELIFSNEY	HLA-B1801	0.01	3	Q9UGI8	305	313	9	TES	Testin	0	1	5.83324	7.12126
DELIKPTSL	HLA-B1801	0.6	3	O75925	148	156	9	PIAS1	E3 SUMO-protein ligase PIAS1	0	1	5.36401	7.58023
DELIQPQL	HLA-B1801	0.7	3	Q7Z3E5	604	611	8	ARMC9	LisH domain-containing protein ARMC9	0	1	5.48824	6.68677
DELIVQHY	HLA-B1801	0.025	3	Q96A65	59	66	8	EXOC4	Exocyst complex component 4	0	2	5.64128	8.43197
DELKDVYNHF	HLA-B1801	0.4	4	Q7KZ85	458	467	10	SUPT6H	Transcription elongation factor SPT6	0	2	5.37706	7.47624
DELLFLGGPASSAY	HLA-B1801	0.03	2	Q9Y4A8	44	57	14	NFE2L3	Nuclear factor erythroid 2-related factor 3	0	1	5.72517	6.2353
DELLLKNIAF	HLA-B1801	0.025	3	Q8IY21	377	386	10	DDX60	Probable ATP-dependent RNA helicase DDX60	0	1	5.52012	7.31406
DELLLKNIAFY	HLA-B1801	0.07	3	Q8IY21	377	387	11	DDX60	Probable ATP-dependent RNA helicase DDX60	0	1	5.62943	6.60419
DELMYGGVSSY	HLA-B1801	0.04	4	Q8TEW0	1094	1104	11	PARD3	Partitioning defective 3 homolog	0	2	5.73814	7.39589
DELNNKHTIF	HLA-B1801	0.125	3	Q6UX04	121	130	10	CWC27	Peptidyl-prolyl cis-trans isomerase CWC27 homolog	0	1	5.65405	6.80329
DELPIEIEL	HLA-B1801	0.08	3	Q96G75	318	326	9	RMND5B	Protein RMD5 homolog B	0.5	2	5.95734	7.90858
DELPQLVTL	HLA-B1801	0.025	3	P02751	1992	2000	9	FN1	Fibronectin;Anastellin;Ugl-Y1;Ugl-Y2;Ugl-Y3	0	2	5.75785	7.51188
DELPVLGL	HLA-B1801	0.25	3	Q08380	499	506	8	LGALS3BP	Galectin-3-binding protein	0	1	5.71877	7.01502
DELQAILNY	HLA-B1801	0.01	3	P50851	675	683	9	LRBA	Lipopolysaccharide-responsive and beige-like anchor protein	0	1	5.7141	7.06465
DELQFLEKI	HLA-B1801	0.2	3	Q9Y3I0	7	15	9	RTCB	tRNA-splicing ligase RtcB homolog	0	1	5.85508	8.17348
DELQLVQY	HLA-B1801	0.01	3	Q14517	597	604	8	FAT1	Protocadherin Fat 1;Protocadherin Fat 1, nuclear form	0	1	5.91462	7.08037
DELQQPLEL	HLA-B1801	0.175	3	P52630	704	712	9	STAT2	Signal transducer and activator of transcription 2	0.5	2	5.93379	8.35158
DELQSERNY	HLA-B1801	0.1	3	Q9UQE7	463	471	9	SMC3	Structural maintenance of chromosomes protein 3	0	1	5.69599	7.00402
DELQSILNY	HLA-B1801	0.015	3	Q8NFP9	701	709	9	NBEA	Neurobeachin	0.5	2	5.57159	7.45474
DELQSVISH	HLA-B1801	0.08	3	O95219	228	236	9	SNX4	Sorting nexin-4	0	1	5.6148	7.60379
DELREFFSQY	HLA-B1801	0.04	3	Q13148	205	214	10	TARDBP	TAR DNA-binding protein 43	0	1	5.49056	7.37854
DELSLVTLF	HLA-B1801	0.01	3	Q9Y275	222	230	9	TNFSF13B	Tumor necrosis factor ligand superfamily member 13B;Tumor necrosis factor ligand superfamily member 13b, membrane form;Tumor necrosis factor ligand superfamily member 13b, soluble form	0.5	2	5.61423	7.99881
DELTLEGIKQFF	HLA-B1801	0.7	3	P38919	244	255	12	EIF4A3	Eukaryotic initiation factor 4A-III;Eukaryotic initiation factor 4A-III, N-terminally processed	0	1	5.40902	7.14414
DELTSLLGY	HLA-B1801	0.01	3	Q92878	561	569	9	RAD50	DNA repair protein RAD50	0	2	5.55571	7.32296
DELVLQQL	HLA-B1801	0.3	3	Q13459	866	873	8	MYO9B	Unconventional myosin-IXb	0	1	5.75052	6.30409
DEMAAVMGF	HLA-B1801	0.01	3	Q96NC0	181	189	9	ZMAT2	Zinc finger matrin-type protein 2	2	7	6.28339	8.87534
DEMKENIIF	HLA-B1801	0.015	3	Q8IXQ6	635	643	9	PARP9	Poly [ADP-ribose] polymerase 9	0	1	5.7329	7.72587
DEMKFITI	HLA-B1801	0.09	3	Q5VT79	197	204	8	ANXA8L2;ANXA8	Annexin A8-like protein 2;Annexin A8	0	3	5.72048	8.44336
DEMLSRGF	HLA-B1801	0.04	3	P60842	185	192	8	EIF4A1;EIF4A2	Eukaryotic initiation factor 4A-I;Eukaryotic initiation factor 4A-II;Eukaryotic initiation factor 4A-II, N-terminally processed	0.5	1	5.82804	8.05223
DEMLTHDI	HLA-B1801	0.4	3	Q9NZN4	383	390	8	EHD2	EH domain-containing protein 2	0	1	5.81085	6.78452
DEMNVKVL	HLA-B1801	0.15	3	P60660	58	65	8	MYL6	Myosin light polypeptide 6	0	3	5.35561	8.61101
DEMRSPEGY	HLA-B1801	0.08	3	Q9H5H4	19	27	9	ZNF768	Zinc finger protein 768	0	1	5.36213	7.48801
DEMSQDIVKY	HLA-B1801	0.125	3	O15372	251	260	10	EIF3H	Eukaryotic translation initiation factor 3 subunit H	0.5	1	5.82805	7.71738
DEMTSLSEY	HLA-B1801	0.01	3	P08238	464	472	9	HSP90AB1;HSP90AB4P	Heat shock protein HSP 90-beta;Putative heat shock protein HSP 90-beta 4	0	3	5.74538	8.1547
DEMVSLKDY	HLA-B1801	0.05	3	P07900	472	480	9	HSP90AA1	Heat shock protein HSP 90-alpha	0.5	3	5.69499	8.27177
DENEFVRDTAL	HLA-B1801	0.4	3	Q92616	1788	1798	11	GCN1L1	Translational activator GCN1	0	1	5.48513	7.41446
DENEHQLSL	HLA-B1801	0.07	3	P06748	36	44	9	NPM1	Nucleophosmin	0.5	1	6.05166	8.16959
DENELKEFF	HLA-B1801	0.025	3	Q9UN86	343	351	9	G3BP2	Ras GTPase-activating protein-binding protein 2	1	1	6.20052	6.77855
DENELKEFFM	HLA-B1801	0.15	3	Q9UN86	343	352	10	G3BP2	Ras GTPase-activating protein-binding protein 2	0	1	5.72898	6.21958
DENENKIEF	HLA-B1801	0.01	3	Q9Y597	745	753	9	KCTD3	BTB/POZ domain-containing protein KCTD3	0	1	5.86332	8.04434
DENEVRTLF	HLA-B1801	0.01	3	P31939	374	382	9	ATIC	Bifunctional purine biosynthesis protein PURH;Phosphoribosylaminoimidazolecarboxamide formyltransferase;IMP cyclohydrolase	0	1	5.57151	7.44018
DENFILKH	HLA-B1801	0.6	3	P62937	96	103	8	NKTR;PPIE;PPIA	NK-tumor recognition protein;Putative peptidyl-prolyl cis-trans isomerase;Peptidyl-prolyl cis-trans isomerase E;Peptidyl-prolyl cis-trans isomerase A;Peptidyl-prolyl cis-trans isomerase A, N-terminally processed	0	1	5.36503	8.68347
DENGKIVGY	HLA-B1801	0.03	3	P41227	47	55	9	NAA10	N-alpha-acetyltransferase 10	1	2	6.80072	8.59459
DENGLIIVW	HLA-B1801	0.01	3	Q9P2L0	90	98	9	WDR35	WD repeat-containing protein 35	0	1	5.88991	6.72761
DENHLFIKY	HLA-B1801	0.015	3	Q7L5Y6	338	346	9	DET1	DET1 homolog	0	1	5.7345	7.38792
DENIEVVY	HLA-B1801	0.025	3	P55010	398	405	8	EIF5	Eukaryotic translation initiation factor 5	0	1	5.73331	7.02825
DENILVQEF	HLA-B1801	0.015	3	O60674	620	628	9	JAK2	Tyrosine-protein kinase JAK2	0	1	5.56008	5.90584
DENILWLDY	HLA-B1801	0.03	3	P14618	153	161	9	PKM	Pyruvate kinase PKM	0	2	5.78095	7.92938
DENLGSVKQY	HLA-B1801	0.25	3	Q5T447	234	243	10	HECTD3	E3 ubiquitin-protein ligase HECTD3	0	1	5.68225	7.32854
DENLMHISY	HLA-B1801	0.01	3	P00966	182	190	9	ASS1	Argininosuccinate synthase	0	1	5.69279	7.77684
DENLVEVKF	HLA-B1801	0.03	3	A6NEC2	227	235	9	NPEPPSL1;NPEPPS	Puromycin-sensitive aminopeptidase-like protein;Puromycin-sensitive aminopeptidase	0	1	5.61614	7.85712
DENNKFNEF	HLA-B1801	0.3	3	Q8TF40	343	351	9	FNIP1	Folliculin-interacting protein 1	0	1	5.5442	6.99495
DENQFVAVT	HLA-B1801	0.1	3	Q16555	376	384	9	DPYSL2;DPYSL3;CRMP1	Dihydropyrimidinase-related protein 2;Dihydropyrimidinase-related protein 3;Dihydropyrimidinase-related protein 1	0	1	5.4654	7.44601
DENSAFLQF	HLA-B1801	0.02	3	Q13813	1973	1981	9	SPTAN1	Spectrin alpha chain, non-erythrocytic 1	0	2	5.84745	7.52559
DENSLEYKY	HLA-B1801	0.015	3	Q8IX01	621	629	9	SUGP2	SURP and G-patch domain-containing protein 2	0	1	5.93318	7.69519
DENSLEYKYY	HLA-B4403	0.25	3	Q8IX01	621	630	10	SUGP2	SURP and G-patch domain-containing protein 2	0	1	5.89022	7.12564
DENSVIKSF	HLA-B1801	0.015	3	Q9H8H0	199	207	9	NOL11	Nucleolar protein 11	1	2	6.92506	8.93868
DEQALEDHF	HLA-B1801	0.8	3	P98179	18	26	9	RBM3	RNA-binding protein 3	0	1	6.01477	7.35807
DEQLVQEKM	HLA-B1801	0.175	3	Q9P2E3	1805	1813	9	ZNFX1	NFX1-type zinc finger-containing protein 1	0	2	5.89837	7.02686
DEQQVNVL	HLA-B1801	0.25	3	P41134	58	65	8	ID1	DNA-binding protein inhibitor ID-1	0.5	2	5.40862	8.85961
DEQTNKEQF	HLA-B1801	0.2	3	O60502	530	538	9	MGEA5	Protein O-GlcNAcase	0	1	5.62349	6.82109
DEQTPIHISW	HLA-B1801	0.25	3	Q16667	22	31	10	CDKN3	Cyclin-dependent kinase inhibitor 3	1	1	6.16337	7.26769
DEQYAWES	HLA-B1801	0.2	3	P08238	152	159	8	HSP90AA1;HSP90AA2P;HSP90AA4P;HSP90AB1;HSP90AB3P	Heat shock protein HSP 90-alpha;Heat shock protein HSP 90-alpha A2;Putative heat shock protein HSP 90-alpha A4;Heat shock protein HSP 90-beta;Putative heat shock protein HSP 90-beta-3	0	1	5.84485	7.14501
DERKLRTFY	HLA-B1801	0.02	3	P62753	20	28	9	RPS6	40S ribosomal protein S6	0	2	5.84531	8.59172
DERLVYTSF	HLA-B1801	0.01	3	O43570	281	289	9	CA12	Carbonic anhydrase 12	0	1	5.55338	7.72652
DERRNAEQY	HLA-B1801	0.15	3	P35579	1853	1861	9	MYH9	Myosin-9	0	1	5.2995	7.92506
DESAPVANY	HLA-B1801	0.07	3	O15259	70	78	9	NPHP1	Nephrocystin-1	0	2	5.40711	7.46697
DESDVKDLAF	HLA-B1801	0.1	3	Q96EB1	362	371	10	ELP4	Elongator complex protein 4	0	1	5.24798	7.42899
DESEFRDKL	HLA-B1801	0.4	3	P06756	574	582	9	ITGAV	Integrin alpha-V;Integrin alpha-V heavy chain;Integrin alpha-V light chain	0	1	5.58275	7.3927
DESFAVKH	HLA-B1801	0.7	3	Q13427	97	104	8	PPIG	Peptidyl-prolyl cis-trans isomerase G	0	1	5.58812	7.96539
DESFLGTLY	HLA-B1801	0.01	3	Q8N4S0	353	361	9	CCDC82	Coiled-coil domain-containing protein 82	0	1	5.70086	6.91965
DESILIGSGY	HLA-B1801	0.09	3	Q9Y4A5	356	365	10	TRRAP	Transformation/transcription domain-associated protein	0	2	5.78637	7.68695
DESIPIMY	HLA-B1801	0.06	3	Q8IYH5	779	786	8	ZZZ3	ZZ-type zinc finger-containing protein 3	0	3	5.74622	7.36135
DESKFNAV	HLA-B1801	0.4	3	P50995	375	382	8	ANXA11	Annexin A11	0	1	5.74877	7.4396
DESNALGKKF	HLA-B4403	0.4	3	Q6ZYL4	24	33	10	GTF2H5	General transcription factor IIH subunit 5	0	1	6.10273	7.28874
DESQVVTRY	HLA-B1801	0.025	3	O94966	1197	1205	9	USP19	Ubiquitin carboxyl-terminal hydrolase 19	0.5	1	5.82763	8.22253
DESTGSIA	HLA-B1801	0.6	3	P04075	34	41	8	ALDOA	Fructose-bisphosphate aldolase A	0	1	5.76472	6.83415
DESVDVAVF	HLA-B1801	0.02	3	O43159	354	362	9	RRP8	Ribosomal RNA-processing protein 8	0	1	5.49692	7.17754
DESVGNVTF	HLA-B1801	0.015	3	P17181	53	61	9	IFNAR1	Interferon alpha/beta receptor 1	0	2	5.67367	7.405
DESVLTNVF	HLA-B1801	0.02	3	Q9UNN5	382	390	9	FAF1	FAS-associated factor 1	0	2	5.74775	6.31216
DETAKKIQY	HLA-B1801	0.25	3	Q7Z2T5	476	484	9	TRMT1L	TRMT1-like protein	0	1	5.65313	7.36342
DETATLVFF	HLA-B1801	0.03	3	Q5VW38	531	539	9	GPR107	Protein GPR107	0	1	5.78832	6.48304
DETDSGAGLKW	HLA-B4403	1.6	4	O00273	114	124	11	DFFA	DNA fragmentation factor subunit alpha	0	1	5.63253	7.29927
DETEARKY	HLA-B1801	0.04	3	O43709	19	26	8	WBSCR22	Probable 18S rRNA (guanine-N(7))-methyltransferase	0	1	5.71574	7.81002
DETEAVKRY	HLA-B1801	0.05	3	Q9BXP5	164	172	9	SRRT	Serrate RNA effector molecule homolog	0	1	5.53387	6.65862
DETELARQM	HLA-B1801	0.025	3	P05198	282	290	9	EIF2S1	Eukaryotic translation initiation factor 2 subunit 1	0	1	5.92744	6.97977
DETFDFQAM	HLA-B1801	0.05	3	Q14204	1933	1941	9	DYNC1H1	Cytoplasmic dynein 1 heavy chain 1	0	2	5.68694	6.45292
DETGVLKGF	HLA-B1801	0.02	3	Q9H0P0	234	242	9	NT5C3A	Cytosolic 5-nucleotidase 3A	0	1	5.72769	6.24708
DETIVVGM	HLA-B1801	0.06	3	Q8TED0	301	308	8	UTP15	U3 small nucleolar RNA-associated protein 15 homolog	0	2	5.44416	7.81879
DETLGTATF	HLA-B1801	0.01	3	P47712	99	107	9	PLA2G4A	Cytosolic phospholipase A2;Phospholipase A2;Lysophospholipase	0	2	5.64743	8.12924
DETQIFSY	HLA-B1801	0.01	3	Q9BYG3	57	64	8	NIFK	MKI67 FHA domain-interacting nucleolar phosphoprotein	0	1	6.0744	7.23241
DETQIFSYF	HLA-B1801	0.03	3	Q9BYG3	57	65	9	NIFK	MKI67 FHA domain-interacting nucleolar phosphoprotein	0	2	5.66845	8.02682
DETRTIISL	HLA-B1801	0.175	3	O00116	250	258	9	AGPS	Alkyldihydroxyacetonephosphate synthase, peroxisomal	0	1	5.58974	7.7597
DETTVSQNY	HLA-B1801	0.06	3	O15027	398	406	9	SEC16A	Protein transport protein Sec16A	0	2	5.65045	7.49579
DETVTVVL	HLA-B1801	0.125	3	Q9UJX5	646	653	8	ANAPC4	Anaphase-promoting complex subunit 4	0	1	5.66518	6.84257
DEVAFIQNL	HLA-B1801	0.25	3	P46019	160	168	9	PHKA2	Phosphorylase b kinase regulatory subunit alpha, liver isoform	0	1	5.62294	6.83561
DEVAFRKF	HLA-B1801	0.07	3	P61247	77	84	8	RPS3A	40S ribosomal protein S3a	0	1	5.68533	7.87441
DEVDIKSRAAY	HLA-B1801	0.05	3	Q9C0B1	189	199	11	FTO	Alpha-ketoglutarate-dependent dioxygenase FTO	0	1	5.87125	7.08597
DEVDKVNQY	HLA-B1801	0.125	3	Q9Y2H2	656	664	9	INPP5F	Phosphatidylinositide phosphatase SAC2	0	1	5.60388	7.81718
DEVDLTSAL	HLA-B1801	0.03	3	P20839	47	55	9	IMPDH1	Inosine-5-monophosphate dehydrogenase 1	0	2	5.54603	7.75371
DEVEIEDF	HLA-B1801	0.15	3	Q9H4G8	6	13	8	DPH3P1;DPH3	Putative DPH3 homolog B;DPH3 homolog	0	1	5.4861	6.93293
DEVELIHF	HLA-B1801	0.01	3	Q9Y5B9	838	845	8	SUPT16H	FACT complex subunit SPT16	1	3	6.80447	8.15491
DEVFFSEKIY	HLA-B1801	0.125	3	P25789	57	66	10	PSMA4	Proteasome subunit alpha type-4	1	2	6.6289	8.53699
DEVFMAFASY	HLA-B1801	0.01	4	P10620	10	19	10	MGST1	Microsomal glutathione S-transferase 1	0	2	6.04195	7.21256
DEVGSLIEY	HLA-B1801	0.01	3	P23229	863	871	9	ITGA6	Integrin alpha-6;Integrin alpha-6 heavy chain;Integrin alpha-6 light chain;Processed integrin alpha-6	0	1	5.90068	7.35089
DEVHAVGL	HLA-B1801	0.7	3	P13196	411	418	8	ALAS1;ALAS2	5-aminolevulinate synthase, nonspecific, mitochondrial;5-aminolevulinate synthase, erythroid-specific, mitochondrial	0	1	5.96895	7.88272
DEVHIEVH	HLA-B1801	1.6	3	Q9UKF6	439	446	8	CPSF3	Cleavage and polyadenylation specificity factor subunit 3	0	1	5.59847	7.38998
DEVIFGEF	HLA-B1801	0.05	3	Q6P1J9	23	30	8	CDC73	Parafibromin	0	1	5.58992	6.86829
DEVIFPLTV	HLA-B1801	0.15	3	Q8WVR3	148	156	9	C7orf43	Uncharacterized protein C7orf43	0	1	5.81674	6.64411
DEVIGQVL	HLA-B1801	0.3	3	Q15904	200	207	8	ATP6AP1	V-type proton ATPase subunit S1	2	2	6.77248	8.98291
DEVIIEQF	HLA-B1801	0.175	3	Q14746	257	264	8	COG2	Conserved oligomeric Golgi complex subunit 2	1.5	2	6.2396	7.82236
DEVIIPHSGW	HLA-B4403	0.3	4	O60716	499	508	10	CTNND1	Catenin delta-1	0.5	1	6.05185	7.70801
DEVIITGY	HLA-B1801	0.025	3	P16930	388	395	8	FAH	Fumarylacetoacetase	0	1	5.45278	7.65791
DEVKANLI	HLA-B1801	0.8	3	Q12929	169	176	8	EPS8	Epidermal growth factor receptor kinase substrate 8	0	1	5.97903	7.34715
DEVKDLASV	HLA-B1801	0.2	3	Q96GQ7	407	415	9	DDX27	Probable ATP-dependent RNA helicase DDX27	0	1	5.82781	7.41641
DEVKFLTV	HLA-B1801	0.175	3	P09525	189	196	8	ANXA4	Annexin A4	1	2	5.92795	8.41863
DEVKFLTVL	HLA-B1801	0.02	3	P09525	189	197	9	ANXA4	Annexin A4	0	1	5.72576	7.79674
DEVKISSA	HLA-B1801	0.5	3	P51970	16	23	8	NDUFA8	NADH dehydrogenase [ubiquinone] 1 alpha subcomplex subunit 8	0	1	5.84788	7.514
DEVKLPAKL	HLA-B1801	0.175	3	Q6NZI2	158	166	9	PTRF	Polymerase I and transcript release factor	0	1	5.63785	8.20809
DEVKSTIKF	HLA-B1801	0.05	3	P62906	149	157	9	RPL10A	60S ribosomal protein L10a	1	1	6.10813	8.4482
DEVLAPVIL	HLA-B1801	0.08	3	O15438	1080	1088	9	ABCC3	Canalicular multispecific organic anion transporter 2	0	2	5.57501	7.18839
DEVLFTGV	HLA-B1801	0.5	3	Q9Y5X3	195	202	8	SNX5	Sorting nexin-5	1	1	6.51654	8.42514
DEVLLFERA	HLA-B1801	1	3	Q7L523	201	209	9	RRAGA;RRAGB	Ras-related GTP-binding protein A;Ras-related GTP-binding protein B	0	1	5.44563	7.88554
DEVLLFERATF	HLA-B1801	0.05	3	Q7L523	201	211	11	RRAGA;RRAGB	Ras-related GTP-binding protein A;Ras-related GTP-binding protein B	0	1	5.62178	6.5399
DEVLNAAF	HLA-B1801	0.01	3	Q86WA8	828	835	8	LONP2	Lon protease homolog 2, peroxisomal	0	1	5.75439	7.20134
DEVLQTHSV	HLA-B1801	0.125	3	Q9Y3A5	48	56	9	SBDS	Ribosome maturation protein SBDS	0	1	5.62752	6.42653
DEVLVAGF	HLA-B1801	0.02	3	P62266	98	105	8	RPS23	40S ribosomal protein S23	0	1	5.42374	7.74969
DEVLVNHF	HLA-B1801	0.02	3	P34932	237	244	8	HSPA4	Heat shock 70 kDa protein 4	0	2	6.00314	7.84463
DEVNGLISM	HLA-B1801	0.015	3	Q15029	283	291	9	EFTUD2	116 kDa U5 small nuclear ribonucleoprotein component	1.5	3	6.46555	9.02358
DEVNGLISMY	HLA-B1801	0.08	4	Q15029	283	292	10	EFTUD2	116 kDa U5 small nuclear ribonucleoprotein component	1	3	6.43954	7.55097
DEVPVATV	HLA-B1801	0.25	3	Q5VY09	115	122	8	IER5	Immediate early response gene 5 protein	0	1	5.84797	7.45002
DEVPVGVEM	HLA-B1801	0.01	3	Q5VZL5	1450	1458	9	ZMYM4	Zinc finger MYM-type protein 4	0	2	5.51017	7.47891
DEVQPNGKIF	HLA-B1801	0.6	3	O95573	115	124	10	ACSL3	Long-chain-fatty-acid--CoA ligase 3	0	1	5.51895	8.02649
DEVQVVRGH	HLA-B1801	0.25	3	P61254	53	61	9	RPL26;RPL26L1	60S ribosomal protein L26;60S ribosomal protein L26-like 1	0	1	5.57456	7.64618
DEVQVVRGHY	HLA-B1801	0.15	3	P61254	53	62	10	RPL26;RPL26L1	60S ribosomal protein L26;60S ribosomal protein L26-like 1	1	1	6.5324	8.68383
DEVRLDPNVQKW	HLA-B4403	1.6	3	Q6P1J9	481	492	12	CDC73	Parafibromin	0	1	5.97214	7.3022
DEVRTGTY	HLA-B1801	0.05	3	Q71U36	76	83	8	TUBA1B;TUBA1A;TUBA3E;TUBA3C;TUBA1C	Tubulin alpha-1B chain;Tubulin alpha-1A chain;Tubulin alpha-3E chain;Tubulin alpha-3C/D chain;Tubulin alpha-1C chain	0	1	5.75362	8.34465
DEVRTLTY	HLA-B1801	0.02	3	Q99873	59	66	8	PRMT1;PRMT8	Protein arginine N-methyltransferase 1;Protein arginine N-methyltransferase 8	1	2	6.75463	9.24551
DEVRTYFHEF	HLA-B1801	0.08	3	Q9BYT8	490	499	10	NLN	Neurolysin, mitochondrial	0	1	5.49292	7.04052
DEVSTKILMEF	HLA-B1801	0.125	4	Q9UQE7	566	576	11	SMC3	Structural maintenance of chromosomes protein 3	0	1	5.6692	6.59502
DEVTIKDTL	HLA-B1801	0.4	3	Q70CQ2	2046	2054	9	USP34	Ubiquitin carboxyl-terminal hydrolase 34	0	1	5.66337	7.26174
DEVTIVNI	HLA-B1801	0.7	3	P07355	52	59	8	ANXA2;ANXA2P2	Annexin A2;Putative annexin A2-like protein	0.5	1	5.8055	8.04906
DEVTIVNIL	HLA-B1801	0.09	3	P07355	52	60	9	ANXA2	Annexin A2	0.5	2	6.1177	8.46013
DEVVGIVGY	HLA-B1801	0.01	3	P21589	168	176	9	NT5E	5-nucleotidase	0	2	6.12632	7.95201
DEVVVTNTV	HLA-B1801	0.25	3	Q14558	303	311	9	PRPSAP1	Phosphoribosyl pyrophosphate synthase-associated protein 1	0	1	5.77969	6.75244
DEVYQVTV	HLA-B1801	0.5	3	Q00987	273	280	8	MDM2	E3 ubiquitin-protein ligase Mdm2	0	1	5.75151	6.75219
DEVYQVTVY	HLA-B1801	0.01	3	Q00987	273	281	9	MDM2	E3 ubiquitin-protein ligase Mdm2	0	2	5.43846	8.26961
DEWDNLIKM	HLA-B1801	0.01	3	P21580	166	174	9	TNFAIP3	Tumor necrosis factor alpha-induced protein 3;A20p50;A20p37	0.5	1	6.03347	7.36611
DEWEGLRKH	HLA-B1801	0.08	3	O60306	551	559	9	AQR	Intron-binding protein aquarius	0	1	5.55897	7.29966
DEWHEHTAF	HLA-B1801	0.015	3	Q8IYT2	83	91	9	CMTR2	Cap-specific mRNA (nucleoside-2-O-)-methyltransferase 2	0	1	5.50436	7.2752
DEWITIDKF	HLA-B1801	0.2	3	Q13395	1372	1380	9	TARBP1	Probable methyltransferase TARBP1	0	1	5.73794	6.18523
DEWKAIQN	HLA-B1801	0.7	3	Q8NC51	291	298	8	SERBP1	Plasminogen activator inhibitor 1 RNA-binding protein	0	1	6.04555	7.26247
DEWKELKQH	HLA-B1801	0.8	3	Q53GS7	173	181	9	GLE1	Nucleoporin GLE1	0	1	5.67512	7.15168
DEWLKPELF	HLA-B1801	0.15	3	Q9Y315	278	286	9	DERA	Deoxyribose-phosphate aldolase	0	1	5.40422	7.76559
DEWTVETV	HLA-B1801	0.2	3	Q14444	314	321	8	CAPRIN1	Caprin-1	0	1	5.75684	7.35372
DEYALDGKIYEL	HLA-B1801	0.25	3	Q13017	621	632	12	ARHGAP5	Rho GTPase-activating protein 5	0	1	5.72923	7.04419
DEYAPAVF	HLA-B1801	0.015	3	Q8WWB7	258	265	8	GLMP	Glycosylated lysosomal membrane protein	0	1	5.94404	7.45011
DEYDFYRSF	HLA-B1801	0.01	3	Q01780	58	66	9	EXOSC10	Exosome component 10	0	1	5.74593	7.7453
DEYDTVLAY	HLA-B1801	0.01	3	Q8N806	333	341	9	UBR7	Putative E3 ubiquitin-protein ligase UBR7	0	1	5.71816	7.02975
DEYDYLFKV	HLA-B1801	0.04	3	P62491	6	14	9	RAB11A;RAB11B	Ras-related protein Rab-11A;Ras-related protein Rab-11B	0.5	1	6.06397	7.11126
DEYEKLQVL	HLA-B1801	0.03	3	Q14204	425	433	9	DYNC1H1	Cytoplasmic dynein 1 heavy chain 1	0.5	2	5.99857	8.50523
DEYENLFNM	HLA-B1801	0.01	3	Q9H2U2	86	94	9	PPA2	Inorganic pyrophosphatase 2, mitochondrial	0	1	6.00544	6.99909
DEYESAIDH	HLA-B1801	0.175	3	Q9NVN3	206	214	9	RIC8B	Synembryn-B	0	1	5.55421	7.12908
DEYGKPLSY	HLA-B1801	0.01	3	Q12864	314	322	9	CDH17	Cadherin-17	0.5	1	5.92905	7.82094
DEYIAIAK	HLA-B1801	0.2	3	Q9UKL0	150	157	8	RCOR1;RCOR3	REST corepressor 1;REST corepressor 3	0	1	5.62978	7.42775
DEYIQSHNF	HLA-B1801	0.025	3	Q2PPJ7	1572	1580	9	RALGAPA2	Ral GTPase-activating protein subunit alpha-2	0	1	5.75855	7.49712
DEYIYRHFF	HLA-B1801	0.01	3	Q9ULG6	726	734	9	CCPG1	Cell cycle progression protein 1	0	1	5.66351	7.59565
DEYKAFYKSF	HLA-B1801	0.015	3	P14625	353	362	10	HSP90B1	Endoplasmin	0	2	5.8075	7.5018
DEYKPPKF	HLA-B1801	0.125	3	Q8NEW0	9	16	8	SLC30A7	Zinc transporter 7	0	1	5.83054	7.84606
DEYKVNKEGY	HLA-B1801	0.09	3	O75437	130	139	10	ZNF254	Zinc finger protein 254	0	1	5.78514	6.78372
DEYKVTAF	HLA-B1801	0.01	3	Q8N766	645	652	8	EMC1	ER membrane protein complex subunit 1	0	2	5.73258	8.09604
DEYLIPQQGF	HLA-B1801	0.2	3	P00533	1014	1023	10	EGFR	Epidermal growth factor receptor	1	3	6.29539	6.94659
DEYLIPQQGFF	HLA-B1801	0.4	3	P00533	1014	1024	11	EGFR	Epidermal growth factor receptor	0	1	5.83322	7.63391
DEYQFFTQA	HLA-B1801	0.07	3	O15397	956	964	9	IPO8	Importin-8	1	1	7.14709	6.83158
DEYQFVERL	HLA-B1801	0.175	3	Q13405	43	51	9	MRPL49	39S ribosomal protein L49, mitochondrial	0	1	5.97975	7.49632
DEYQVGQLY	HLA-B1801	0.01	3	Q00169	16	24	9	PITPNA	Phosphatidylinositol transfer protein alpha isoform	0	2	5.65162	7.14132
DEYSIFPQTY	HLA-B1801	0.01	3	Q15382	65	74	10	RHEB	GTP-binding protein Rheb	0	1	5.62061	6.19956
DEYSTQSL	HLA-B1801	0.25	3	Q01082	775	782	8	SPTBN1	Spectrin beta chain, non-erythrocytic 1	0	1	5.82497	7.50419
DEYVNVKDF	HLA-B1801	0.05	3	Q8WUM4	292	300	9	PDCD6IP	Programmed cell death 6-interacting protein	0.5	2	5.84158	7.95643
DEYYKPVKW	HLA-B1801	0.4	3	Q9H330	674	682	9	TMEM245	Transmembrane protein 245	0	1	6.01054	7.54125
DFAVLKPVDPDGPENGPP	N/A	N/A	1	Q08554	589	606	18	DSC1	Desmocollin-1	1	0	6.20548	6.09771
DFKSPDDPSRYISPDQL	N/A	N/A	4	P06733	260	276	17	ENO1	Alpha-enolase	1	1	6.59969	6.81111
DFNSDTHSSTFD	N/A	N/A	2	P04406	285	296	12	GAPDH	Glyceraldehyde-3-phosphate dehydrogenase	1	0	6.6949	6.55495
DGFLLPTGL	N/A	N/A	#N/A	A9UHW6	179	187	9	MIF4GD	MIF4G domain-containing protein	0	1	5.53259	6.80171
DGHLFQVEY	N/A	N/A	3	O14818	13	21	9	PSMA7;PSMA8	Proteasome subunit alpha type-7;Proteasome subunit alpha type-7-like	0.5	1	5.36719	7.60922
DGSFSVKPLK	HLA-A3001	1.6	1	O60291	229	238	10	MGRN1	E3 ubiquitin-protein ligase MGRN1	2	2	7.28341	7.71993
DGYKLDKQHTF	N/A	N/A	3	P55884	251	261	11	EIF3B	Eukaryotic translation initiation factor 3 subunit B	0	1	5.64793	7.09033
DIADNFEAF	HLA-A2501	0.015	4	Q99832	483	491	9	CCT7	T-complex protein 1 subunit eta	2.5	2	8.37632	7.72525
DIADPFFAY	HLA-A2501	0.02	4	O94880	486	494	9	PHF14	PHD finger protein 14	1	0	5.98111	6.30799
DIAPRYSSF	HLA-A2501	0.01	4	O00476	342	350	9	SLC17A3	Sodium-dependent phosphate transport protein 4	2	2	8.79575	8.63543
DIAQNILSF	HLA-A2501	0.01	4	Q3B7T1	401	409	9	EDRF1	Erythroid differentiation-related factor 1	0	1	5.83629	7.02251
DIASVSGRW	HLA-A2501	1	4	Q9H694	966	974	9	BICC1	Protein bicaudal C homolog 1	1	1	7.87265	8.44866
DIATGVQTLY	N/A	N/A	4	O95786	896	905	10	DDX58	Probable ATP-dependent RNA helicase DDX58	0	2	5.59628	7.81696
DIATHLFEAY	HLA-A2501	0.5	4	Q9P260	1108	1117	10	KIAA1468	LisH domain and HEAT repeat-containing protein KIAA1468	1	0	6.28083	6.13329
DIDAFEFHEAF	N/A	N/A	3	P55084	372	382	11	HADHB	Trifunctional enzyme subunit beta, mitochondrial;3-ketoacyl-CoA thiolase	0	1	6.06306	7.17903
DIDSPPITARNTGII	N/A	N/A	4	P14618	34	48	15	PKM	Pyruvate kinase PKM	1	0	6.27779	6.27324
DIFDGSILSL	N/A	N/A	4	Q9Y2K6	447	456	10	USP20	Ubiquitin carboxyl-terminal hydrolase 20	1	1	6.38487	7.40749
DIFGTSDPGGLASW	HLA-A2501	1.5	4	Q96S65	427	440	14	CSRNP1	Cysteine/serine-rich nuclear protein 1	1	2	6.79687	7.37429
DIFPEPVAF	HLA-A2501	0.6	3	Q8TCY9	326	334	9	URGCP	Up-regulator of cell proliferation	0	2	5.37628	7.21354
DIFPGTYQTL	N/A	N/A	4	P00450	1017	1026	10	CP	Ceruloplasmin	2	2	7.7025	6.40406
DIHDKFAEY	HLA-A2501	0.07	4	Q9Y5S9	88	96	9	RBM8A	RNA-binding protein 8A	1	1	7.6873	7.81202
DIHLLEVRSW	N/A	N/A	4	O00214	308	317	10	LGALS8	Galectin-8	1	1	6.48074	5.80799
DIIDDVDSF	HLA-A2501	0.01	4	O60256	270	278	9	PRPSAP2	Phosphoribosyl pyrophosphate synthase-associated protein 2	1	2	6.89771	7.80396
DIIDDVESF	HLA-A2501	0.02	4	Q14558	257	265	9	PRPSAP1	Phosphoribosyl pyrophosphate synthase-associated protein 1	2.5	2	8.03527	8.40314
DIIEQLVEF	HLA-A2501	0.06	4	Q8IXQ5	93	101	9	KLHL7	Kelch-like protein 7	1.5	1	7.708	6.25638
DIIESIFRTY	HLA-A2501	0.4	4	P32780	191	200	10	GTF2H1	General transcription factor IIH subunit 1	0.5	1	6.14998	6.87621
DIIGTLSGF	HLA-A2501	0.01	4	Q6NVV3	336	344	9	NIPAL1	Magnesium transporter NIPA3	2	2	6.56189	7.00376
DIINSFQSI	HLA-A2501	0.175	4	P32780	399	407	9	GTF2H1	General transcription factor IIH subunit 1	2	2	7.4371	7.14953
DIISDTSGDFRKL	N/A	N/A	4	P07355	158	170	13	ANXA2;ANXA2P2	Annexin A2;Putative annexin A2-like protein	2	2	8.68955	9.07544
DIISRIPKI	HLA-A2501	0.6	4	P18858	600	608	9	LIG1	DNA ligase 1	1	1	6.57506	7.3814
DIITDVATF	HLA-A2501	0.04	4	Q99570	1330	1338	9	PIK3R4	Phosphoinositide 3-kinase regulatory subunit 4	1	0	6.70686	6.11329
DIITHILAL	HLA-A2501	0.06	4	Q9Y5R4	272	280	9	HEMK1	HemK methyltransferase family member 1	0	1	5.99561	7.32443
DIITKFLKF	HLA-A2501	0.15	4	Q99633	186	194	9	PRPF18	Pre-mRNA-splicing factor 18	1	1	6.19731	7.11694
DIIVLQRGGTGF	N/A	N/A	4	Q9Y314	272	283	12	NOSIP	Nitric oxide synthase-interacting protein	1	1	6.17345	6.37727
DIKDSPYMAF	HLA-A2501	1.7	4	O75369	626	635	10	FLNB	Filamin-B	2	2	7.5263	7.85579
DIKEIVPLF	HLA-A2501	1.9	4	Q9NUJ3	204	212	9	TCP11L1	T-complex protein 11-like protein 1	1	1	7.10768	7.64354
DIKNDSYSW	HLA-A2501	0.8	4	Q9NXK6	74	82	9	PAQR5	Membrane progestin receptor gamma	1	0	6.70065	6.5113
DIKQAYTQF	HLA-A2501	0.1	4	P25789	116	124	9	PSMA4	Proteasome subunit alpha type-4	1	1	6.96922	7.25149
DIKSVFEAF	HLA-A2501	0.15	4	Q9UHX1	241	249	9	PUF60	Poly(U)-binding-splicing factor PUF60	1	1	6.97549	7.30771
DILHSIFSSY	HLA-A2501	0.6	4	O00410	844	853	10	IPO5	Importin-5	1	1	7.46123	7.83401
DILINRPAK	N/A	N/A	1	Q8TED0	350	358	9	UTP15	U3 small nucleolar RNA-associated protein 15 homolog	1	1	6.91081	7.61216
DILMSLVLSY	HLA-A2501	2.5	4	Q9NYV6	315	324	10	RRN3	RNA polymerase I-specific transcription initiation factor RRN3	1	0	6.67164	6.07103
DILPSRSGTKQL	N/A	N/A	3	Q08188	660	671	12	TGM3	Protein-glutamine gamma-glutamyltransferase E;Protein-glutamine gamma-glutamyltransferase E 50 kDa catalytic chain;Protein-glutamine gamma-glutamyltransferase E 27 kDa non-catalytic chain	1	0	6.38005	6.35775
DINSNHYHQW	N/A	N/A	4	Q9UPW5	739	748	10	AGTPBP1	Cytosolic carboxypeptidase 1	2	2	7.41333	7.53603
DINTDGAVNF	N/A	N/A	4	P05109	59	68	10	S100A8	Protein S100-A8;Protein S100-A8, N-terminally processed	2	1	6.83608	6.5185
DINTDGAVNFQEF	N/A	N/A	4	P05109	59	71	13	S100A8	Protein S100-A8;Protein S100-A8, N-terminally processed	1	0	6.62097	6.21019
DIPTDFEGW	HLA-A2501	1.5	4	O15121	143	151	9	DEGS1	Sphingolipid delta(4)-desaturase DES1	1	1	6.58549	6.99911
DIQKQVREW	N/A	N/A	4	Q15392	73	81	9	DHCR24	Delta(24)-sterol reductase	1	1	6.02338	7.36842
DIREMMESF	HLA-A2501	0.01	4	P52756	113	121	9	RBM5	RNA-binding protein 5	1	1	6.00732	7.07011
DIRPSKLLTW	N/A	N/A	4	O94851	516	525	10	MICAL2	Protein-methionine sulfoxide oxidase MICAL2	1	1	6.34943	7.18907
DITVFVPSW	HLA-A2501	0.6	4	Q5D1E8	174	182	9	ZC3H12A	Ribonuclease ZC3H12A	0	1	5.86524	6.60482
DITYRIGSF	HLA-A2501	0.03	4	Q13085	1683	1691	9	ACACA	Acetyl-CoA carboxylase 1;Biotin carboxylase	1	1	6.33266	6.78984
DIVNAIMEL	HLA-A2501	0.8	4	Q9BZK3	203	211	9	NACAP1;NACA2;NACA;NACAD	Putative nascent polypeptide-associated complex subunit alpha-like protein;Nascent polypeptide-associated complex subunit alpha-2;Nascent polypeptide-associated complex subunit alpha;Nascent polypeptide-associated complex subunit alpha, muscle-specific form;NAC-alpha domain-containing protein 1	6	5	8.00715	8.18721
DIVPPASTW	HLA-A2501	1.3	4	P26641	105	113	9	EEF1G	Elongation factor 1-gamma	1	2	7.7899	8.45708
DIYGGDYERF	N/A	N/A	4	Q9BZ23	452	461	10	PANK2;PANK3;PANK1	Pantothenate kinase 2, mitochondrial;Pantothenate kinase 3;Pantothenate kinase 1	2	2	8.23259	8.55167
DIYNFPIHAF	HLA-A2501	2.5	4	Q9BXY0	177	186	10	MAK16	Protein MAK16 homolog	1	2	7.21211	8.11508
DIYNGKVTSI	N/A	N/A	4	Q14562	266	275	10	DHX8	ATP-dependent RNA helicase DHX8	1	2	7.92633	8.34871
DLAGRDLTDY	N/A	N/A	4	P60709	179	188	10	ACTB;ACTG1;ACTBL2;ACTA1;ACTC1;ACTG2;ACTA2	Actin, cytoplasmic 1;Actin, cytoplasmic 1, N-terminally processed;Actin, cytoplasmic 2;Actin, cytoplasmic 2, N-terminally processed;Beta-actin-like protein 2;Actin, alpha skeletal muscle;Actin, alpha cardiac muscle 1;Actin, gamma-enteric smooth muscle;Actin, aortic smooth muscle	1	1	7.33756	7.48593
DLESVGKGAVHDVKDV	N/A	N/A	4	P81605	90	105	16	DCD	Dermcidin;Survival-promoting peptide;DCD-1	0.5	0	6.34034	6.40694
DLESVGKGAVHDVKDVLD	N/A	N/A	4	P81605	90	107	18	DCD	Dermcidin;Survival-promoting peptide;DCD-1	1	1	6.64951	7.40688
DLESVGKGAVHDVKDVLDS	N/A	N/A	4	P81605	90	108	19	DCD	Dermcidin;Survival-promoting peptide;DCD-1	0.5	0	6.41342	5.869
DLFNGRYHVI	N/A	N/A	4	Q96SB4	74	83	10	SRPK1;SRPK2	SRSF protein kinase 1;SRSF protein kinase 2;SRSF protein kinase 2 N-terminal;SRSF protein kinase 2 C-terminal	2	2	8.20914	8.8688
DLFTKYYSEW	N/A	N/A	4	Q969Q6	33	42	10	PPP2R3C	Serine/threonine-protein phosphatase 2A regulatory subunit B subunit gamma	1	1	6.18777	6.92364
DLIEHFSQF	HLA-A2501	0.025	4	Q13151	113	121	9	HNRNPA0	Heterogeneous nuclear ribonucleoprotein A0	2	3	8.20583	7.75577
DLIEIFRPF	HLA-A2501	0.1	4	P53816	12	20	9	PLA2G16	HRAS-like suppressor 3	0	1	5.72781	6.99602
DLIEKLLNY	HLA-A2501	0.08	4	P62875	54	62	9	POLR2L	DNA-directed RNA polymerases I, II, and III subunit RPABC5	2.5	2	8.47119	8.52772
DLIFTVDFE	N/A	N/A	#N/A	Q14204	4617	4625	9	DYNC1H1	Cytoplasmic dynein 1 heavy chain 1	1	1	6.40902	6.2909
DLIGHIVEF	HLA-A2501	0.175	4	Q8TB72	726	734	9	PUM2	Pumilio homolog 2	2	2	8.15473	8.8889
DLIGKLTSL	HLA-A2501	0.15	4	Q96JB5	407	415	9	CDK5RAP3	CDK5 regulatory subunit-associated protein 3	1	1	7.25377	7.45169
DLIKEMRQF	HLA-A2501	0.125	4	P19623	215	223	9	SRM	Spermidine synthase	2	2	7.68809	8.06288
DLIKETKLS	N/A	N/A	#N/A	Q9NQC3	700	708	9	RTN4	Reticulon-4	1	1	7.88477	7.44894
DLIKQYGRW	HLA-A2501	0.7	4	Q3SXM5	61	69	9	HSDL1	Inactive hydroxysteroid dehydrogenase-like protein 1	2	2	7.2538	7.84318
DLISPYASF	HLA-A2501	0.125	4	Q8WWN8	271	279	9	ARAP3	Arf-GAP with Rho-GAP domain, ANK repeat and PH domain-containing protein 3	4	3	7.99104	6.23832
DLKDLVGIF	HLA-A2501	0.4	4	Q8N9V3	345	353	9	WDSUB1	WD repeat, SAM and U-box domain-containing protein 1	1	1	6.8678	7.00552
DLKEYFSTF	HLA-A2501	0.05	4	Q13148	119	127	9	TARDBP	TAR DNA-binding protein 43	1.5	1	7.45096	7.76792
DLKNSLGSF	HLA-A2501	0.08	4	Q96G25	21	29	9	MED8	Mediator of RNA polymerase II transcription subunit 8	1	1	6.81557	6.74995
DLKTKIQKY	HLA-A2501	0.5	4	O15519	163	171	9	CFLAR	CASP8 and FADD-like apoptosis regulator;CASP8 and FADD-like apoptosis regulator subunit p43;CASP8 and FADD-like apoptosis regulator subunit p12	2	2	7.70891	8.35675
DLNPRRDISSW	N/A	N/A	4	P0C7P0	17	27	11	CISD3	CDGSH iron-sulfur domain-containing protein 3, mitochondrial	2	1	7.8222	7.62544
DLNTRVAYW	N/A	N/A	4	Q9Y3B3	181	189	9	TMED7	Transmembrane emp24 domain-containing protein 7	1	1	6.79425	7.27437
DLPDHLLSY	HLA-A2501	0.01	4	C9J7I0	71	79	9	UMAD1	UBAP1-MVB12-associated (UMA)-domain containing protein 1	2	2	8.38012	8.35738
DLPDPIATF	HLA-A2501	1.6	4	Q9Y2R4	155	163	9	DDX52	Probable ATP-dependent RNA helicase DDX52	1	1	6.69277	6.52004
DLPDQVLRVF	N/A	N/A	4	Q9Y4G8	604	613	10	RAPGEF2	Rap guanine nucleotide exchange factor 2	1	1	7.83467	7.34881
DLPEAQIVKHW	HLA-B4403	1.7	3	P52948	1259	1269	11	NUP98	Nuclear pore complex protein Nup98-Nup96;Nuclear pore complex protein Nup98;Nuclear pore complex protein Nup96	2	2	7.18233	7.59774
DLPPLNPTSW	N/A	N/A	4	Q9H2V7	251	260	10	SPNS1	Protein spinster homolog 1	1	0	5.94098	6.11489
DLPQSIGMW	HLA-A2501	0.9	4	Q8NHU6	775	783	9	TDRD7	Tudor domain-containing protein 7	1.5	1	5.824	6.19008
DLPSNHVIDRW	N/A	N/A	4	O14744	211	221	11	PRMT5	Protein arginine N-methyltransferase 5;Protein arginine N-methyltransferase 5, N-terminally processed	2	2	8.16167	8.61789
DLSPDDPQVQ	N/A	N/A	#N/A	Q15828	40	49	10	CST6	Cystatin-M	1.5	1	6.10089	6.42862
DLSPDDPQVQKAAQ	N/A	N/A	1	Q15828	40	53	14	CST6	Cystatin-M	1	1	6.71897	6.86884
DLSPDDPQVQKAAQAA	N/A	N/A	1	Q15828	40	55	16	CST6	Cystatin-M	1	1	6.22121	6.35462
DLSPDDPQVQKAAQAAVASY	N/A	N/A	1	Q15828	40	59	20	CST6	Cystatin-M	1	0	6.19747	6.04576
DLTDEQIRF	N/A	N/A	4	Q8IXT5	308	316	9	RBM12B	RNA-binding protein 12B	0	1	5.83077	6.88968
DLVEALQEF	HLA-A2501	1.7	4	P14866	117	125	9	HNRNPL	Heterogeneous nuclear ribonucleoprotein L	2	0	7.08408	6.23776
DLVPKEVVEKW	N/A	N/A	4	Q9NVN8	176	186	11	GNL3L	Guanine nucleotide-binding protein-like 3-like protein	1.5	1	6.57566	7.01153
DLVSEYQQY	HLA-A2501	0.4	4	P07437	417	425	9	TUBB;TUBB4B;TUBB3;TUBB8;TUBB2B;TUBB2A;TUBB4A;TUBB6	Tubulin beta chain;Tubulin beta-4B chain;Tubulin beta-3 chain;Tubulin beta-8 chain;Tubulin beta-8 chain-like protein LOC260334;Tubulin beta-2B chain;Tubulin beta-2A chain;Tubulin beta-4A chain;Tubulin beta-6 chain	1.5	0	6.56004	6.17679
DLYDGTYITL	N/A	N/A	4	Q96AE7	125	134	10	TTC17	Tetratricopeptide repeat protein 17	1	1	6.52521	6.6636
DLYPEHYRKY	HLA-A2501	1.5	4	P26358	967	976	10	DNMT1	DNA (cytosine-5)-methyltransferase 1	0	1	5.86131	7.24856
DLYPGIPVIF	N/A	N/A	4	Q6L8Q7	484	493	10	PDE12	2,5-phosphodiesterase 12	0.5	0	6.31171	6.23091
DLYPSNPVSW	N/A	N/A	4	Q13042	293	302	10	CDC16	Cell division cycle protein 16 homolog	2	2	7.58496	6.89177
DLYSHTSIW	HLA-A2501	1.9	4	Q9HAW9	243	251	9	UGT1A8;UGT1A10;UGT1A7;UGT1A9	UDP-glucuronosyltransferase 1-8;UDP-glucuronosyltransferase 1-10;UDP-glucuronosyltransferase 1-7;UDP-glucuronosyltransferase 1-9	1	1	7.52107	7.67426
DLYYNTITNF	N/A	N/A	4	Q14527	269	278	10	HLTF	Helicase-like transcription factor	1	0	6.95521	6.37399
DMAFRYLSW	HLA-A2501	0.5	4	O96005	473	481	9	CLPTM1	Cleft lip and palate transmembrane protein 1	2.5	3	8.07588	8.18113
DNAQDLLSF	HLA-A2501	0.1	4	Q9H173	217	225	9	SIL1	Nucleotide exchange factor SIL1	0	1	5.62171	7.03993
DNEFGYSNRVVDL	N/A	N/A	3	P04406	315	327	13	GAPDH	Glyceraldehyde-3-phosphate dehydrogenase	1	0	6.17794	6.59557
DNLPHYNSW	HLA-A2501	0.25	4	O15121	285	293	9	DEGS1	Sphingolipid delta(4)-desaturase DES1	1	0	6.54443	6.5028
DNTIFFTTY	HLA-A2501	0.9	3	Q99523	264	272	9	SORT1	Sortilin	1	1	6.4435	6.72685
DNTVRIISL	N/A	N/A	2	Q15393	611	619	9	SF3B3	Splicing factor 3B subunit 3	1	0	6.53967	6.1056
DNTVVGQTSW	N/A	N/A	4	Q16513	400	409	10	PKN2;PKN1	Serine/threonine-protein kinase N2;Serine/threonine-protein kinase N1	0	1	5.70965	6.79433
DPSDDTKGFFDPNTEEN	N/A	N/A	4	P15924	2407	2423	17	DSP;PLEC	Desmoplakin;Plectin	1	0	6.1815	6.41691
DPVDIYKSW	HLA-A2501	0.15	4	P46940	1090	1098	9	IQGAP1	Ras GTPase-activating-like protein IQGAP1	1	1	7.33874	7.67568
DQADGSRASVDSGSSEEQGGSSR	N/A	N/A	4	P01833	616	638	23	PIGR	Polymeric immunoglobulin receptor;Secretory component	1	0	6.55648	6.2507
DQADGSRASVDSGSSEEQGGSSRA	N/A	N/A	4	P01833	616	639	24	PIGR	Polymeric immunoglobulin receptor;Secretory component	1	1	6.42083	6.60817
DQAEIRSLVTW	HLA-B4403	0.3	3	O14879	87	97	11	IFIT3;IFIT2	Interferon-induced protein with tetratricopeptide repeats 3;Interferon-induced protein with tetratricopeptide repeats 2	0	1	5.5124	6.36489
DQIDAGTRRW	N/A	N/A	4	Q9H3U1	537	546	10	UNC45A	Protein unc-45 homolog A	2	2	8.21977	8.53879
DQIKQFKEF	HLA-A2501	1.4	3	Q9Y5J7	9	17	9	TIMM9	Mitochondrial import inner membrane translocase subunit Tim9	1	1	7.03314	7.48659
DQLIWTQTY	HLA-B1801	0.2	3	O95994	50	58	9	AGR2	Anterior gradient protein 2 homolog	0	2	5.17689	6.55858
DQVQIHTY	HLA-B1801	0.125	3	O95302	146	153	8	FKBP9	Peptidyl-prolyl cis-trans isomerase FKBP9	0	1	5.71053	8.3154
DSAADFFSHY	HLA-A2501	1.3	4	Q5JTW2	10	19	10	CEP78	Centrosomal protein of 78 kDa	1	0	7.07199	6.02841
DSAISFTEF	HLA-A2501	3.5	4	Q99653	168	176	9	CHP1	Calcineurin B homologous protein 1	1	0	6.55878	6.38352
DSFGGRNQGGSSW	N/A	N/A	4	Q5BKZ1	120	132	13	ZNF326	DBIRD complex subunit ZNF326	1	1	7.15412	7.48494
DSFHEPSAF	HLA-A2501	0.6	4	O14977	387	395	9	AZIN1	Antizyme inhibitor 1	0	1	5.6959	7.91263
DSFKHNKQLK	N/A	N/A	1	Q14692	187	196	10	BMS1;AGAP9	Ribosome biogenesis protein BMS1 homolog;Arf-GAP with GTPase, ANK repeat and PH domain-containing protein 9	0.5	1	6.02319	7.51545
DSFNFNPHKW	N/A	N/A	3	P20711	295	304	10	DDC	Aromatic-L-amino-acid decarboxylase	2	2	8.053	7.86217
DSFPMEIRQY	N/A	N/A	4	P42224	24	33	10	STAT1	Signal transducer and activator of transcription 1-alpha/beta	3	3	7.55584	8.29221
DSFQGMVTSF	HLA-A2501	1.6	4	Q9NYA4	908	917	10	MTMR4	Myotubularin-related protein 4	1	0	5.86695	6.21035
DSFSDLYSSY	HLA-A2501	2.5	4	Q9BTX1	60	69	10	NDC1	Nucleoporin NDC1	2	2	8.30479	7.86406
DSGDGVTHTVPIYEG	N/A	N/A	4	P60709	154	168	15	ACTB;ACTG1;POTEE;POTEF	Actin, cytoplasmic 1;Actin, cytoplasmic 1, N-terminally processed;Actin, cytoplasmic 2;Actin, cytoplasmic 2, N-terminally processed;POTE ankyrin domain family member E;POTE ankyrin domain family member F	1	0	6.97269	6.66546
DSGEGDFLAEGGGVR	N/A	N/A	4	P02671	21	35	15	FGA	Fibrinogen alpha chain;Fibrinopeptide A;Fibrinogen alpha chain	1	1	6.56271	7.0278
DSGSSEEQGGSSRA	N/A	N/A	2	P01833	626	639	14	PIGR	Polymeric immunoglobulin receptor;Secretory component	1	1	6.55222	6.57896
DSIDAISMF	HLA-A2501	0.07	4	Q6RW13	49	57	9	AGTRAP	Type-1 angiotensin II receptor-associated protein	0.5	1	5.96061	6.9727
DSIQEFRLSGW	N/A	N/A	4	Q8IY17	822	832	11	PNPLA6	Neuropathy target esterase	0.5	1	6.1088	5.54329
DSISEELNHF	N/A	N/A	4	Q8NCN4	373	382	10	RNF169	E3 ubiquitin-protein ligase RNF169	1	1	6.09433	6.52048
DSISKFLQF	HLA-A2501	1	4	P20020	850	858	9	ATP2B1;ATP2B3;ATP2B4;ATP2B2	Plasma membrane calcium-transporting ATPase 1;Plasma membrane calcium-transporting ATPase 3;Plasma membrane calcium-transporting ATPase 4;Plasma membrane calcium-transporting ATPase 2	2	1	7.56759	7.98249
DSKEGGEGF	HLA-A2501	4.5	4	Q8NFC6	1342	1350	9	BOD1L1	Biorientation of chromosomes in cell division protein 1-like 1	1	1	6.84466	6.9699
DSKFKMPKF	HLA-A2501	0.3	4	Q8IVF2	672	680	9	AHNAK2	Protein AHNAK2	0	2	5.78969	7.83848
DSRDGTPLSW	N/A	N/A	4	Q9BZ76	691	700	10	CNTNAP3;CNTNAP3B	Contactin-associated protein-like 3;Contactin-associated protein-like 3B	1	0	7.82439	6.38528
DSVDKIVIQKY	N/A	N/A	4	P09651	157	167	11	HNRNPA1;HNRNPA1L2	Heterogeneous nuclear ribonucleoprotein A1;Heterogeneous nuclear ribonucleoprotein A1, N-terminally processed;Heterogeneous nuclear ribonucleoprotein A1-like 2	2	2	6.49396	6.80575
DSVDPHGFISY	HLA-A2501	1.6	4	Q3ZCQ8	206	216	11	TIMM50	Mitochondrial import inner membrane translocase subunit TIM50	1	1	7.10278	7.32726
DSVPRDLPSW	N/A	N/A	4	P78527	2116	2125	10	PRKDC	DNA-dependent protein kinase catalytic subunit	1	1	6.78021	7.23307
DSVPTTASF	HLA-A2501	0.06	4	P30411	16	24	9	BDKRB2	B2 bradykinin receptor	0	1	5.76277	7.2733
DSYKVTHY	HLA-B1801	1	4	P43490	16	23	8	NAMPT	Nicotinamide phosphoribosyltransferase	0	1	5.96164	7.52105
DSYPDGNITW	N/A	N/A	4	Q13740	161	170	10	ALCAM	CD166 antigen	2	2	7.25215	7.43345
DTADAFIAF	HLA-A2501	0.015	4	Q9P2M4	522	530	9	TBC1D14	TBC1 domain family member 14	2	2	7.25744	7.42366
DTADPASSF	HLA-A2501	0.015	4	Q6ZVD8	883	891	9	PHLPP2	PH domain leucine-rich repeat-containing protein phosphatase 2	1	1	7.0807	7.36099
DTADQVIASF	HLA-A2501	0.15	4	O43707	843	852	10	ACTN4	Alpha-actinin-4	2	2	8.33325	6.68334
DTAEALAAF	HLA-A2501	0.01	4	Q9Y2X3	52	60	9	NOP58	Nucleolar protein 58	1	1	6.61859	6.96845
DTAGMILGW	HLA-A2501	0.03	4	Q9H300	319	327	9	PARL	Presenilins-associated rhomboid-like protein, mitochondrial;P-beta	2	2	6.71444	7.22531
DTAMPYLTSY	HLA-A2501	0.04	4	Q9Y5A9	80	89	10	YTHDF2	YTH domain-containing family protein 2	1.5	1	6.51132	6.75531
DTAPGTTLQW	N/A	N/A	4	Q9C009	288	297	10	FOXQ1	Forkhead box protein Q1	0	1	5.73394	6.72346
DTAPPSSAL	HLA-A2501	0.8	4	Q7LBC6	1214	1222	9	KDM3B	Lysine-specific demethylase 3B	0.5	1	6.12683	6.93248
DTAPRILFW	HLA-A2501	2.5	4	Q15904	262	270	9	ATP6AP1	V-type proton ATPase subunit S1	2	2	8.54809	8.94711
DTAPTGHTL	HLA-A2501	0.9	4	O43681	166	174	9	ASNA1	ATPase ASNA1	1	1	6.67422	6.71535
DTFGPRAQGW	N/A	N/A	4	Q9ULX6	174	183	10	AKAP8L	A-kinase anchor protein 8-like	1	1	7.8657	8.32956
DTFHSFFQHF	N/A	N/A	4	P54274	222	231	10	TERF1	Telomeric repeat-binding factor 1	2	2	6.9984	7.40841
DTFIGEGKEY	HLA-A2501	1.2	4	Q16851	237	246	10	UGP2	UTP--glucose-1-phosphate uridylyltransferase	1.5	2	8.10473	8.28756
DTFNHLTTW	HLA-A2501	0.02	4	P61019	92	100	9	RAB2A	Ras-related protein Rab-2A	1	2	7.61517	8.11667
DTFPGPYAVL	N/A	N/A	4	Q14774	254	263	10	HLX	H2.0-like homeobox protein	2	2	7.59675	7.95151
DTFPVHTQGF	HLA-A2501	4.5	4	Q96GM1	40	49	10	LPPR2	Lipid phosphate phosphatase-related protein type 2	1	1	6.56175	6.71078
DTFTEYLRW	HLA-A2501	0.9	4	O60346	619	627	9	PHLPP1	PH domain leucine-rich repeat-containing protein phosphatase 1	1	1	6.24391	6.65034
DTIAELQEL	HLA-A2501	0.175	4	O14578	82	90	9	CIT	Citron Rho-interacting kinase	2	1	6.74601	6.17641
DTIEITGTF	HLA-A2501	0.01	4	O14975	563	571	9	SLC27A2	Very long-chain acyl-CoA synthetase	2	2	7.37823	7.43347
DTIGEYIAL	HLA-A2501	0.04	4	Q08379	841	849	9	GOLGA2	Golgin subfamily A member 2	1	1	6.82486	7.11909
DTIGEYIALY	HLA-A2501	0.2	4	Q08379	841	850	10	GOLGA2	Golgin subfamily A member 2	1	1	5.9341	6.84603
DTIGYLLTRY	HLA-A2501	0.1	4	Q14CX7	540	549	10	NAA25	N-alpha-acetyltransferase 25, NatB auxiliary subunit	1	1	6.71112	7.30279
DTIISGTFHQW	N/A	N/A	4	Q99720	126	136	11	SIGMAR1	Sigma non-opioid intracellular receptor 1	0	1	5.71452	7.15881
DTINAIEGLTEY	HLA-A2501	0.3	4	P01031	1289	1300	12	C5	Complement C5;Complement C5 beta chain;Complement C5 alpha chain;C5a anaphylatoxin;Complement C5 alpha chain	1	0	6.53203	6.29468
DTIPTYLQW	HLA-A2501	0.07	4	P45844	587	595	9	ABCG1	ATP-binding cassette sub-family G member 1	1.5	2	6.06711	7.46959
DTISINHNW	HLA-A2501	0.25	4	Q9H9V9	322	330	9	JMJD4	JmjC domain-containing protein 4	1	2	8.14183	8.484
DTISPTLGF	HLA-A2501	0.15	4	P36404	42	50	9	ARL2	ADP-ribosylation factor-like protein 2	2	2	9.09286	8.83813
DTITILAQY	HLA-A2501	0.01	4	Q8TDM6	1419	1427	9	DLG5	Disks large homolog 5	1	0	6.19022	6.18061
DTIYSILHHF	HLA-A2501	0.5	4	Q15021	61	70	10	NCAPD2	Condensin complex subunit 1	2	2	7.58786	8.20693
DTKEAIANY	HLA-A2501	0.01	4	O75880	208	216	9	SCO1	Protein SCO1 homolog, mitochondrial	1	2	7.89318	6.67735
DTKEEVWSF	HLA-A2501	0.04	4	Q13685	164	172	9	AAMP	Angio-associated migratory cell protein	1	0	6.75372	6.31865
DTKEGILQY	HLA-A2501	0.01	4	P05067	64	72	9	APP	Amyloid beta A4 protein;N-APP;Soluble APP-alpha;Soluble APP-beta;C99;Beta-amyloid protein 42;Beta-amyloid protein 40;C83;P3(42);P3(40);C80;Gamma-secretase C-terminal fragment 59;Gamma-secretase C-terminal fragment 57;Gamma-secretase C-terminal fragment 50;C31	1	1	7.66018	7.68308
DTKEIYTHF	HLA-A2501	0.015	4	P63096	315	323	9	GNAI1;GNAI3;GNAI2	Guanine nucleotide-binding protein G(i) subunit alpha-1;Guanine nucleotide-binding protein G(k) subunit alpha;Guanine nucleotide-binding protein G(i) subunit alpha-2	1.5	2	7.0585	7.7276
DTKEKINQF	HLA-A2501	0.02	4	Q96LB3	328	336	9	IFT74	Intraflagellar transport protein 74 homolog	1	1	7.62358	7.58685
DTKGFFDPNTEEN	N/A	N/A	4	P15924	2411	2423	13	DSP;PLEC	Desmoplakin;Plectin	1	1	6.93811	7.02649
DTKGFFDPNTEENL	N/A	N/A	4	P15924	2411	2424	14	DSP;PLEC	Desmoplakin;Plectin	1	1	6.62117	6.69676
DTKGFFDPNTEENLT	N/A	N/A	4	P15924	2411	2425	15	DSP;PLEC	Desmoplakin;Plectin	1	1	6.46009	6.85014
DTKQMMSSF	HLA-A2501	0.01	4	Q9Y284	76	84	9	WDR83OS	Protein Asterix	7	7	8.14931	8.31639
DTLPQSLRSW	N/A	N/A	4	Q92887	1093	1102	10	ABCC2	Canalicular multispecific organic anion transporter 1	1	1	7.19576	7.29922
DTLQVVTAHY	HLA-A2501	1.6	4	P42892	222	231	10	ECE1	Endothelin-converting enzyme 1	0	1	5.84239	7.09729
DTLSSGVHSW	N/A	N/A	4	Q99558	822	831	10	MAP3K14	Mitogen-activated protein kinase kinase kinase 14	1	1	7.5118	7.62987
DTMAETNSI	HLA-A2501	0.09	4	Q96R06	150	158	9	SPAG5	Sperm-associated antigen 5	0.5	1	5.8182	6.83789
DTMDHYRTF	HLA-A2501	0.01	4	O43427	55	63	9	FIBP	Acidic fibroblast growth factor intracellular-binding protein	2	2	8.41402	8.47976
DTMEFIRSF	HLA-A2501	0.01	4	O43303	829	837	9	CCP110	Centriolar coiled-coil protein of 110 kDa	1	1	7.06375	6.5504
DTMSSTTTL	HLA-A2501	2.5	4	Q7LBR1	134	142	9	CHMP1B	Charged multivesicular body protein 1b	3	3	7.72309	8.16853
DTNADKQLS	N/A	N/A	#N/A	P06702	67	75	9	S100A9	Protein S100-A9	1	1	6.59949	6.81034
DTNADKQLSF	HLA-A2501	1.6	4	P06702	67	76	10	S100A9	Protein S100-A9	1	0	7.02812	6.23972
DTNADKQLSFEEF	N/A	N/A	4	P06702	67	79	13	S100A9	Protein S100-A9	1	1	6.44776	6.35877
DTPDEQSIMTY	HLA-A2501	4	4	Q96JQ2	272	282	11	CLMN	Calmin	0	1	5.67293	6.84304
DTPEEIARW	HLA-A2501	0.2	4	Q9UHK0	231	239	9	NUFIP1	Nuclear fragile X mental retardation-interacting protein 1	1	1	7.70047	8.20777
DTPEEMHHW	HLA-A2501	0.02	4	Q9HD67	1367	1375	9	MYO10	Unconventional myosin-X	2.5	3	6.97164	8.03539
DTPGHGSGW	HLA-A2501	0.15	4	O75533	302	310	9	SF3B1	Splicing factor 3B subunit 1	2	2	8.99819	9.24573
DTPGQIEVF	HLA-A2501	0.175	4	Q9HCN4	122	130	9	GPN1	GPN-loop GTPase 1	2	2	7.23749	7.32342
DTPIFDFRVF	N/A	N/A	4	Q92985	401	410	10	IRF7	Interferon regulatory factor 7	0	1	5.74395	8.23603
DTPPFALGF	HLA-A2501	0.175	4	Q14667	436	444	9	KIAA0100	Protein KIAA0100	1	1	6.13653	6.5138
DTQGTSHRW	HLA-A2501	1.2	4	Q9Y2G1	1098	1106	9	MYRF	Myelin regulatory factor;Myelin regulatory factor, N-terminal;Myelin regulatory factor, C-terminal	1	1	6.87721	6.99687
DTQKEGTAW	HLA-A2501	1.4	4	Q86YN6	171	179	9	PPARGC1B	Peroxisome proliferator-activated receptor gamma coactivator 1-beta	1	1	6.77632	7.24679
DTRESMHAF	HLA-A2501	0.01	4	O95714	1269	1277	9	HERC2	E3 ubiquitin-protein ligase HERC2	1	1	7.62297	7.74158
DTSDIVHIW	HLA-A2501	0.2	4	Q71F23	230	238	9	CENPU	Centromere protein U	2	2	8.08156	7.75244
DTSGYGQSSY	HLA-A2501	0.175	4	P35637	46	55	10	FUS	RNA-binding protein FUS	1	0	6.24388	6.13724
DTSIFNQTW	HLA-A2501	0.8	4	Q9NZD8	139	147	9	SPG21	Maspardin	2	1	7.07434	6.11036
DTSPTPVSW	HLA-A2501	1.7	4	O95169	118	126	9	NDUFB8	NADH dehydrogenase [ubiquinone] 1 beta subcomplex subunit 8, mitochondrial	1	0	6.3865	6.28873
DTSQVLYEW	HLA-A2501	1.3	4	P35222	58	66	9	CTNNB1	Catenin beta-1	1	0	6.0421	6.36547
DTSVFISTF	HLA-A2501	0.04	4	Q96S16	324	332	9	JMJD8	JmjC domain-containing protein 8	0	1	5.54222	6.87469
DTTASGLSW	HLA-A2501	1.4	4	Q08477	331	339	9	CYP4F3;CYP4F8;CYP4F2;CYP4F12;CYP4F11	Docosahexaenoic acid omega-hydroxylase CYP4F3;Cytochrome P450 4F8;Phylloquinone omega-hydroxylase CYP4F2;Cytochrome P450 4F12;Phylloquinone omega-hydroxylase CYP4F11	1	1	7.04293	7.22261
DTTGTYTQY	HLA-A2501	0.015	4	P16144	291	299	9	ITGB4	Integrin beta-4	1	0	6.64413	6.21879
DTVAFVPISGW	N/A	N/A	4	Q5VTE0	186	196	11	EEF1A1P5;EEF1A1	Putative elongation factor 1-alpha-like 3;Elongation factor 1-alpha 1	0	1	6.04927	6.56958
DTVDKIVVQKY	HLA-A2501	0.8	4	P51991	178	188	11	HNRNPA3	Heterogeneous nuclear ribonucleoprotein A3	2	2	7.59546	8.01553
DTVDNYAVL	HLA-A2501	0.05	4	Q9Y5A7	275	283	9	NUB1	NEDD8 ultimate buster 1	1	1	6.59626	7.27713
DTVKKIESF	HLA-A2501	0.025	4	P49792	3197	3205	9	RANBP2	E3 SUMO-protein ligase RanBP2	2	2	9.09559	8.95546
DTVQHGAVY	HLA-A2501	0.025	4	Q6IQ49	60	68	9	SDE2	Protein SDE2 homolog	2	2	8.01068	8.09188
DTVSGFRVEY	HLA-A2501	4	4	P02751	745	754	10	FN1	Fibronectin;Anastellin;Ugl-Y1;Ugl-Y2;Ugl-Y3	1	1	5.53968	7.76141
DTVSRLEVF	HLA-A2501	0.3	4	P35250	55	63	9	RFC2	Replication factor C subunit 2	1	1	7.05846	7.59439
DTVSTFTSY	HLA-A2501	0.01	4	Q15008	203	211	9	PSMD6	26S proteasome non-ATPase regulatory subunit 6	1	2	7.06908	7.89258
DTVTDVDKSW	N/A	N/A	4	Q969N2	118	127	10	PIGT	GPI transamidase component PIG-T	0.5	1	5.35226	6.90091
DTVTKELVSW	N/A	N/A	4	Q96DN5	112	121	10	TBC1D31	TBC1 domain family member 31	1	1	7.58614	7.79304
DTVVFVNQW	HLA-A2501	0.125	4	Q16678	417	425	9	CYP1B1	Cytochrome P450 1B1	2	1	6.96133	5.77777
DTYDDRAYSSF	HLA-A2501	0.25	4	Q15056	5	15	11	EIF4H	Eukaryotic translation initiation factor 4H	1.5	2	8.40805	8.71204
DTYHSRDSSF	N/A	N/A	4	Q9H992	35	44	10	MARCH7	E3 ubiquitin-protein ligase MARCH7	1	1	7.26766	7.26846
DTYKDSIKAF	HLA-A2501	0.8	4	Q9HBM1	34	43	10	SPC25	Kinetochore protein Spc25	0.5	1	5.98134	7.00817
DTYNVAIRNY	HLA-A2501	4.5	4	Q6PGP7	1017	1026	10	TTC37	Tetratricopeptide repeat protein 37	1	1	7.1259	7.25188
DTYPEESRSY	HLA-A2501	0.6	4	Q5T200	520	529	10	ZC3H13	Zinc finger CCCH domain-containing protein 13	1	1	8.2283	8.05915
DTYVGIGW	HLA-A2501	1.4	4	O95302	194	201	8	FKBP9	Peptidyl-prolyl cis-trans isomerase FKBP9	1	0	6.79346	6.16271
DTYVGSGW	N/A	N/A	4	Q96AY3	202	209	8	FKBP10	Peptidyl-prolyl cis-trans isomerase FKBP10	1	0	6.46055	6.14705
DVAEEIANY	HLA-A2501	0.01	4	Q01082	788	796	9	SPTBN1	Spectrin beta chain, non-erythrocytic 1	1	1	7.14814	7.36793
DVAEGDLIEHF	N/A	N/A	4	Q13151	108	118	11	HNRNPA0	Heterogeneous nuclear ribonucleoprotein A0	1	1	7.39695	7.93873
DVAEIQTKGF	HLA-A2501	1.3	4	Q5S007	640	649	10	LRRK2	Leucine-rich repeat serine/threonine-protein kinase 2	1	1	7.11126	7.47103
DVAEPYKVY	HLA-A2501	0.025	4	Q00978	104	112	9	IRF9	Interferon regulatory factor 9	1	1	7.7151	7.47782
DVAGRVMQY	HLA-A2501	0.02	4	Q6VY07	705	713	9	PACS1	Phosphofurin acidic cluster sorting protein 1	1	1	6.64885	7.70237
DVANFYVSQL	N/A	N/A	4	Q9H840	98	107	10	GEMIN7	Gem-associated protein 7	1	2	6.89497	6.80844
DVANKIGII	HLA-A2501	0.5	4	P62750	148	156	9	RPL23A	60S ribosomal protein L23a	2	2	8.77862	8.84127
DVAPHVSLF	HLA-A2501	0.025	4	P52824	494	502	9	DGKQ	Diacylglycerol kinase theta	0	1	5.80713	6.98096
DVARALLEF	HLA-A2501	0.25	4	O00411	819	827	9	POLRMT	DNA-directed RNA polymerase, mitochondrial	1	1	7.12231	6.27655
DVARHFIQRW	N/A	N/A	4	Q13393	692	701	10	PLD1	Phospholipase D1	1	1	6.94532	7.61654
DVASGQVVRKF	N/A	N/A	2	Q9BRX9	95	105	11	WDR83	WD repeat domain-containing protein 83	2	2	7.72471	8.27786
DVASHWWVNW	N/A	N/A	4	Q9H093	296	305	10	NUAK2	NUAK family SNF1-like kinase 2	1	1	5.93258	7.55212
DVDFLPYMSW	N/A	N/A	4	Q9UKK3	1202	1211	10	PARP4	Poly [ADP-ribose] polymerase 4	0.5	1	5.98088	6.39863
DVDGLDPSFTPATGTP	N/A	N/A	4	P05089	232	247	16	ARG1	Arginase-1	0.5	0	6.09499	6.32598
DVDGLDPSFTPATGTPVVGGL	N/A	N/A	2	P05089	232	252	21	ARG1	Arginase-1	1	0	6.19648	6.48677
DVDGLDPSFTPATGTPVVGGLT	N/A	N/A	2	P05089	232	253	22	ARG1	Arginase-1	0.5	0	5.95119	6.11553
DVFDVRTMEW	N/A	N/A	4	Q9Y5S2	1485	1494	10	CDC42BPB	Serine/threonine-protein kinase MRCK beta	2	2	6.83736	6.82696
DVFGYHGYTF	HLA-A2501	2.5	4	Q9UBE0	157	166	10	SAE1	SUMO-activating enzyme subunit 1;SUMO-activating enzyme subunit 1, N-terminally processed	1.5	1	7.38489	6.07111
DVFHGPYGNF	HLA-A2501	1.1	4	Q5T7M9	281	290	10	FAM69A	Protein FAM69A	1	1	7.22755	7.0571
DVFNEKGWNY	N/A	N/A	4	P43490	94	103	10	NAMPT	Nicotinamide phosphoribosyltransferase	1.5	2	7.94601	8.37088
DVFPEPQARF	N/A	N/A	4	Q6P5Z2	654	663	10	PKN3	Serine/threonine-protein kinase N3	1	1	7.38659	7.45491
DVFPRLFKEW	N/A	N/A	4	Q16526	82	91	10	CRY1;CRY2	Cryptochrome-1;Cryptochrome-2	0.5	1	5.72468	6.27254
DVFQGSMRIF	HLA-A2501	1.5	4	Q53GS9	347	356	10	USP39	U4/U6.U5 tri-snRNP-associated protein 2	2.5	2	7.54396	7.38901
DVFQQQTGGVY	N/A	N/A	4	P61956	85	95	11	SUMO2	Small ubiquitin-related modifier 2	1	1	7.19662	6.93877
DVFQYLAHTY	HLA-A2501	0.6	4	P14384	220	229	10	CPM	Carboxypeptidase M	0	1	5.75826	6.21221
DVFSSKGMTRW	N/A	N/A	4	Q6ZTQ3	122	132	11	RASSF6	Ras association domain-containing protein 6	1	1	6.70555	7.56449
DVIADIQTI	HLA-A2501	1.6	4	Q5THK1	699	707	9	PRR14L	Protein PRR14L	2	2	8.16032	7.29717
DVIAQGIGKL	HLA-A2501	1.3	4	P05387	53	62	10	RPLP2	60S acidic ribosomal protein P2	2	2	8.88892	9.19335
DVIDDIISL	HLA-A2501	0.025	4	O75030	225	233	9	MITF	Microphthalmia-associated transcription factor	2	2	9.16862	8.06232
DVIDEIISL	HLA-A2501	0.04	4	P19532	263	271	9	TFE3	Transcription factor E3	1	1	8.749	8.26738
DVIDFTGHAL	HLA-A2501	0.6	4	P50395	180	189	10	GDI2;GDI1	Rab GDP dissociation inhibitor beta;Rab GDP dissociation inhibitor alpha	1	1	6.82746	6.3774
DVIDNDSWRLW	N/A	N/A	4	P22234	207	217	11	PAICS	Multifunctional protein ADE2;Phosphoribosylaminoimidazole-succinocarboxamide synthase;Phosphoribosylaminoimidazole carboxylase	0.5	1	6.07151	6.58922
DVIDNIMRL	HLA-A2501	0.09	4	P19484	159	167	9	TFEB	Transcription factor EB	3	2	7.87787	8.0798
DVIDTLTSL	HLA-A2501	0.01	4	Q6ICC9	24	32	9	LDOC1L	Protein LDOC1L	2	2	9.37053	9.58904
DVIDVMKRSESW	HLA-A2501	0.4	4	Q8IYM9	251	262	12	TRIM22	E3 ubiquitin-protein ligase TRIM22	0	2	5.7578	7.33317
DVIDVVQAL	HLA-A2501	0.025	4	Q5TEA3	832	840	9	C20orf194	Uncharacterized protein C20orf194	1	1	6.94912	7.57883
DVIELTPSNF	HLA-A2501	0.5	4	Q15084	26	35	10	PDIA6	Protein disulfide-isomerase A6	2	2	7.35913	6.7713
DVIERVIQY	HLA-A2501	0.02	4	Q6KC79	1331	1339	9	NIPBL	Nipped-B-like protein	2	2	8.26841	8.59941
DVIFHPTQPW	N/A	N/A	4	Q14137	723	732	10	BOP1	Ribosome biogenesis protein BOP1	1	1	6.91927	6.86773
DVIGQTITI	HLA-A2501	0.3	4	Q6UN15	315	323	9	FIP1L1	Pre-mRNA 3-end-processing factor FIP1	2	2	7.38603	7.83692
DVIGTLSGF	HLA-A2501	0.01	4	Q8N8Q9	278	286	9	NIPA2	Magnesium transporter NIPA2	2	4	9.18526	9.33031
DVIHEVAHSW	HLA-A2501	1.4	4	Q9HAU8	350	359	10	RNPEPL1	Arginyl aminopeptidase-like 1	1.5	2	6.59628	7.46708
DVIIHEISHSW	HLA-A2501	1.7	4	Q9H4A4	321	331	11	RNPEP	Aminopeptidase B	2	2	7.05381	7.65027
DVIKAVSTI	HLA-A2501	1.6	4	Q6P4I2	118	126	9	WDR73	WD repeat-containing protein 73	2	2	8.00574	8.60484
DVILGTRKTY	HLA-A2501	0.5	4	Q969N2	306	315	10	PIGT	GPI transamidase component PIG-T	1	1	7.23386	7.79869
DVINSRTQGF	N/A	N/A	4	Q9Y230	248	257	10	RUVBL2	RuvB-like 2	1	1	7.85871	8.34788
DVIQAGKEY	HLA-A2501	0.175	4	O75937	121	129	9	DNAJC8	DnaJ homolog subfamily C member 8	1	1	7.33925	7.79933
DVIRAIREL	HLA-A2501	0.7	4	Q02388	102	110	9	COL7A1	Collagen alpha-1(VII) chain	1	1	7.46063	8.44022
DVIRKPPRNW	N/A	N/A	4	P98194	757	766	10	ATP2C1	Calcium-transporting ATPase type 2C member 1	1	1	7.53125	8.07591
DVIRLIMQY	HLA-A2501	0.015	4	Q2TAY7	9	17	9	SMU1	WD40 repeat-containing protein SMU1;WD40 repeat-containing protein SMU1, N-terminally processed	4	4	8.41536	8.76658
DVISKFQEV	HLA-A2501	1.3	4	Q6UWU2	350	358	9	GLB1L	Beta-galactosidase-1-like protein	1	1	6.57434	6.67252
DVISNIET	N/A	N/A	4	P48436	281	288	8	SOX9	Transcription factor SOX-9	0.5	0	6.13076	6.17174
DVISNIETF	HLA-A2501	0.05	4	P48436	281	289	9	SOX9	Transcription factor SOX-9	3	3	9.56465	8.40795
DVISSIRNF	HLA-A2501	0.125	4	Q8N4H5	23	31	9	TOMM5	Mitochondrial import receptor subunit TOM5 homolog	2	2	9.72478	9.57287
DVISSIRQL	HLA-A2501	0.5	4	O60343	169	177	9	TBC1D4	TBC1 domain family member 4	1	1	7.57012	7.58547
DVISTIGQAF	HLA-A2501	0.6	4	P29353	299	308	10	SHC1;SHC4	SHC-transforming protein 1;SHC-transforming protein 4	2	2	8.23752	8.60621
DVITIIDRSF	HLA-A2501	0.8	4	P46013	86	95	10	MKI67	Antigen KI-67	1	1	6.99856	6.88354
DVITQIASF	HLA-A2501	0.01	4	P30411	311	319	9	BDKRB2	B2 bradykinin receptor	1	2	6.3205	7.58367
DVKALTLHY	HLA-A2501	0.06	4	Q96BY9	41	49	9	SARAF	Store-operated calcium entry-associated regulatory factor	0.5	1	5.96061	6.75603
DVKATVAVL	HLA-A2501	3	4	Q9H0A8	64	72	9	COMMD4	COMM domain-containing protein 4	1	1	7.16717	6.94807
DVKDLIGFF	HLA-A2501	0.015	4	O43462	488	496	9	MBTPS2	Membrane-bound transcription factor site-2 protease	1	1	7.31628	7.96629
DVKDVLDSV	HLA-A2501	0.07	4	P81605	101	109	9	DCD	Dermcidin;Survival-promoting peptide;DCD-1	1	1	6.48436	6.84127
DVKDVLDSVL	N/A	N/A	4	P81605	101	110	10	DCD	Dermcidin;Survival-promoting peptide;DCD-1	1	1	6.94804	7.35801
DVKDYIQEY	HLA-A2501	0.01	4	Q63HN8	4145	4153	9	RNF213	E3 ubiquitin-protein ligase RNF213	2	2	8.63201	9.39533
DVKEQIYKL	HLA-A2501	0.25	4	P62277	32	40	9	RPS13	40S ribosomal protein S13	1	1	7.2944	7.33367
DVKGGTLTQY	HLA-A2501	0.5	4	Q16851	289	298	10	UGP2	UTP--glucose-1-phosphate uridylyltransferase	1.5	2	7.96975	8.32106
DVKQYFEQF	HLA-A2501	0.07	4	Q96DH6	125	133	9	MSI2;MSI1	RNA-binding protein Musashi homolog 2;RNA-binding protein Musashi homolog 1	1	1	6.91364	6.04196
DVKSEIYSF	HLA-A2501	0.125	4	Q8NB16	390	398	9	MLKL	Mixed lineage kinase domain-like protein	2	2	7.70811	8.48924
DVLDLRGSNW	N/A	N/A	4	Q04637	981	990	10	EIF4G1	Eukaryotic translation initiation factor 4 gamma 1	1	1	6.68393	7.23442
DVLEFGNSW	HLA-A2501	1.7	4	P98088	1057	1065	9	MUC5AC	Mucin-5AC	1	0	6.45725	5.98622
DVLESVNLL	HLA-A2501	5.5	4	Q96CW1	176	184	9	AP2M1	AP-2 complex subunit mu	1.5	2	6.31578	6.48296
DVLHQIFSKF	HLA-A2501	1.8	4	P26599	198	207	10	PTBP1;PTBP2	Polypyrimidine tract-binding protein 1;Polypyrimidine tract-binding protein 2	0.5	1	6.32069	6.95411
DVLKFISQW	HLA-A2501	0.175	4	Q9UG01	1729	1737	9	IFT172	Intraflagellar transport protein 172 homolog	1	1	6.49096	6.76757
DVLNRGFSGY	HLA-A2501	1.1	4	Q2TAA2	48	57	10	IAH1	Isoamyl acetate-hydrolyzing esterase 1 homolog	1	1	7.05557	7.51363
DVLSEEAILKW	N/A	N/A	4	Q9Y6E2	371	381	11	BZW2	Basic leucine zipper and W2 domain-containing protein 2	1	1	7.0029	7.01519
DVMAHVHTF	HLA-A2501	0.015	4	P30566	87	95	9	ADSL	Adenylosuccinate lyase	2	2	7.18602	7.67935
DVMDFYKTL	HLA-A2501	0.6	4	P04150	25	33	9	NR3C1	Glucocorticoid receptor	1	1	6.78696	6.60904
DVMDKTNGL	HLA-A2501	0.15	4	Q14671	274	282	9	PUM1	Pumilio homolog 1	1.5	1	6.86515	7.25276
DVMDSFLEKF	HLA-A2501	1.7	4	O95801	12	21	10	TTC4	Tetratricopeptide repeat protein 4	1	1	6.05599	7.29385
DVMDSTTTQKY	HLA-A2501	1.3	4	Q6P2Q9	1650	1660	11	PRPF8	Pre-mRNA-processing-splicing factor 8	1.5	1	6.95009	6.31719
DVMKRSESW	HLA-A2501	0.6	4	Q8IYM9	254	262	9	TRIM22	E3 ubiquitin-protein ligase TRIM22	0	1	5.78415	7.64519
DVMRSFTNF	HLA-A2501	0.25	4	Q8N1B4	659	667	9	VPS52	Vacuolar protein sorting-associated protein 52 homolog	1	1	7.27019	7.4758
DVNDNPPEILQEY	HLA-A2501	5	4	Q14574	569	581	13	DSC3	Desmocollin-3	0.5	0	5.59303	5.98562
DVNESRINAW	N/A	N/A	4	O60701	36	45	10	UGDH	UDP-glucose 6-dehydrogenase	1	1	7.9089	8.13558
DVNGKIIVW	HLA-A2501	7	4	Q9BZH6	90	98	9	WDR11	WD repeat-containing protein 11	2	2	7.84004	8.00894
DVNGSTESF	HLA-A2501	0.15	4	Q658Y4	687	695	9	FAM91A1	Protein FAM91A1	1	0	6.73231	5.81466
DVNRVTYQGY	N/A	N/A	4	P25963	242	251	10	NFKBIA	NF-kappa-B inhibitor alpha	0	1	5.49034	7.29743
DVNTHRPREY	N/A	N/A	2	Q8NEV1	14	23	10	CSNK2A3;CSNK2A1	Casein kinase II subunit alpha 3;Casein kinase II subunit alpha	1	1	7.60888	7.80483
DVPAHLQNSW	HLA-A2501	0.6	4	Q96A33	124	133	10	CCDC47	Coiled-coil domain-containing protein 47	1	2	7.83289	8.58932
DVPDKYYSF	HLA-A2501	0.03	4	P22413	461	469	9	ENPP1	Ectonucleotide pyrophosphatase/phosphodiesterase family member 1;Alkaline phosphodiesterase I;Nucleotide pyrophosphatase	0	1	5.87739	5.97802
DVPGFAIGGL	N/A	N/A	4	Q9BXR0	221	230	10	QTRT1	Queuine tRNA-ribosyltransferase	1	2	7.53879	7.75699
DVPGGGISSY	HLA-A2501	0.1	4	Q9Y5L3	76	85	10	ENTPD2	Ectonucleoside triphosphate diphosphohydrolase 2	1	1	8.18845	7.9528
DVPTRLEGW	HLA-A2501	1	4	Q6QHC5	143	151	9	DEGS2	Sphingolipid delta(4)-desaturase/C4-hydroxylase DES2	1	1	7.75372	7.82994
DVQRPTGSF	HLA-A2501	0.15	4	Q7Z2K6	160	168	9	ERMP1	Endoplasmic reticulum metallopeptidase 1	1	1	8.63516	8.46965
DVREEGKENAF	N/A	N/A	4	Q7KZ85	1382	1392	11	SUPT6H	Transcription elongation factor SPT6	1	2	5.7937	7.98315
DVRPPYAEY	HLA-A2501	0.04	4	Q7Z4N8	417	425	9	P4HA3	Prolyl 4-hydroxylase subunit alpha-3	2	2	8.45298	8.81312
DVSFMYLTF	HLA-A2501	0.06	4	P23381	397	405	9	WARS	Tryptophan--tRNA ligase, cytoplasmic;T1-TrpRS;T2-TrpRS	0	1	5.60396	7.23416
DVSPAVLRW	N/A	N/A	4	P12644	216	224	9	BMP4	Bone morphogenetic protein 4	0	1	5.9553	7.44075
DVSPVVSTY	HLA-A2501	0.01	4	Q8IWC1	344	352	9	MAP7D3	MAP7 domain-containing protein 3	2	1	7.89028	7.98464
DVTAQFESY	HLA-A2501	0.04	4	O75330	454	462	9	HMMR	Hyaluronan mediated motility receptor	2	2	7.58331	7.53016
DVTDAVHEW	HLA-A2501	0.5	4	P61812	202	210	9	TGFB2	Transforming growth factor beta-2;Latency-associated peptide	1	2	7.14817	7.74981
DVTDEMLSF	HLA-A2501	0.01	4	Q96QU8	833	841	9	XPO6	Exportin-6	3	2	7.32547	7.82891
DVTEQISRF	HLA-A2501	0.08	4	Q15572	102	110	9	TAF1C	TATA box-binding protein-associated factor RNA polymerase I subunit C	1	1	7.41629	7.72431
DVTGPHEAF	HLA-A2501	0.25	4	Q63HK3	55	63	9	ZKSCAN2	Zinc finger protein with KRAB and SCAN domains 2	1	1	7.5678	7.99518
DVTGVVRQW	HLA-A2501	0.4	4	P01137	199	207	9	TGFB1	Transforming growth factor beta-1;Latency-associated peptide	1	2	7.41506	8.2971
DVTQTVSSF	HLA-A2501	0.02	4	Q9P2B7	84	92	9	CFAP97	Cilia- and flagella-associated protein 97	2	2	7.7553	7.89522
DVTQVSSAY	HLA-A2501	0.01	4	Q14247	326	334	9	CTTN	Src substrate cortactin	1	1	7.05015	7.47531
DVTVKMSTY	HLA-A2501	0.015	4	Q9NZ08	237	245	9	ERAP1	Endoplasmic reticulum aminopeptidase 1	1	2	6.44979	7.61918
DVVDFFQKY	HLA-A2501	0.01	4	O15229	252	260	9	KMO	Kynurenine 3-monooxygenase	1	1	6.12969	6.39016
DVVDKTPVI	HLA-A2501	4	4	Q63HN8	4122	4130	9	RNF213	E3 ubiquitin-protein ligase RNF213	1	2	7.38991	8.39005
DVVDSEALQVY	N/A	N/A	4	Q00341	1200	1210	11	HDLBP	Vigilin	2	2	7.7411	8.46464
DVVEVAGLTSF	HLA-A2501	0.25	4	O75391	83	93	11	SPAG7	Sperm-associated antigen 7	2	2	8.02263	8.17771
DVVGDTSGY	HLA-A2501	0.01	4	P08758	140	148	9	ANXA5	Annexin A5	1	1	6.84569	7.23279
DVVGGLMAW	HLA-A2501	0.01	4	O95396	441	449	9	MOCS3	Adenylyltransferase and sulfurtransferase MOCS3;Molybdopterin-synthase adenylyltransferase;Molybdopterin-synthase sulfurtransferase	3	1	7.06393	7.3895
DVVGPEGMEKF	HLA-A2501	0.8	4	Q92564	118	128	11	DCUN1D4	DCN1-like protein 4	2	2	8.25566	8.10792
DVVKEDAFYSW	N/A	N/A	4	Q04637	1553	1563	11	EIF4G1	Eukaryotic translation initiation factor 4 gamma 1	1	1	7.37745	7.32114
DVVKKIESF	HLA-A2501	0.04	4	P30405	179	187	9	PPIF	Peptidyl-prolyl cis-trans isomerase F, mitochondrial	2.5	3	8.7334	9.08583
DVVNEGRKSF	HLA-A2501	1.8	4	Q8NEB5	139	148	10	PPAPDC1B	Phosphatidate phosphatase PPAPDC1B	1	1	7.6301	7.93402
DVVNGLLQHI	N/A	N/A	4	Q969T7	279	288	10	NT5C3B	7-methylguanosine phosphate-specific 5-nucleotidase	0.5	1	6.06825	7.04681
DVVPKTAENFRQF	N/A	N/A	4	O43447	34	46	13	PPIH	Peptidyl-prolyl cis-trans isomerase H	1	1	7.22634	7.65914
DVVPVFKEHW	N/A	N/A	4	Q03154	82	91	10	ACY1	Aminoacylase-1	1	2	6.77934	7.99298
DVVQIVSGF	HLA-A2501	0.02	4	Q5VUB5	130	138	9	FAM171A1	Protein FAM171A1	1	1	6.04731	6.41979
DVVSGSEVLHW	N/A	N/A	4	Q9NQZ5	205	215	11	STARD7	StAR-related lipid transfer protein 7, mitochondrial	1	1	7.57278	7.70679
DVVTGYLAL	HLA-A2501	0.08	4	Q6PI98	176	184	9	INO80C	INO80 complex subunit C	1	1	6.7027	7.2727
DVVTKYSNF	HLA-A2501	0.07	4	Q12931	272	280	9	TRAP1	Heat shock protein 75 kDa, mitochondrial	1	1	7.48613	7.48032
DVVVGLESF	HLA-A2501	0.025	4	Q96EB1	322	330	9	ELP4	Elongator complex protein 4	2	2	7.93812	6.64772
DVYDIKKQAW	N/A	N/A	4	Q86T82	910	919	10	USP37	Ubiquitin carboxyl-terminal hydrolase 37	1	1	5.77818	7.05793
DVYDRMLLDY	HLA-A2501	0.9	4	Q70CQ2	3132	3141	10	USP34	Ubiquitin carboxyl-terminal hydrolase 34	0.5	0	5.76207	6.37653
DVYGFLVEHY	HLA-A2501	3.5	4	Q96RY7	1377	1386	10	IFT140	Intraflagellar transport protein 140 homolog	0.5	1	6.01012	6.93353
DVYNAVSTSF	HLA-A2501	3.5	4	Q96QE3	858	867	10	ATAD5	ATPase family AAA domain-containing protein 5	0	1	5.48494	6.81819
DVYNHFLLYY	HLA-A2501	0.5	4	Q7KZ85	462	471	10	SUPT6H	Transcription elongation factor SPT6	1	1	6.02971	6.92345
DVYNNKAAVL	N/A	N/A	4	P48454	309	318	10	PPP3CC;PPP3CA;PPP3CB	Serine/threonine-protein phosphatase 2B catalytic subunit gamma isoform;Serine/threonine-protein phosphatase 2B catalytic subunit alpha isoform;Serine/threonine-protein phosphatase 2B catalytic subunit beta isoform	1	1	6.71888	6.97141
DVYNPTRNEW	N/A	N/A	4	Q9UJP4	483	492	10	KLHL21	Kelch-like protein 21	0.5	1	6.02692	6.79442
DVYNSEYYHF	N/A	N/A	4	Q13308	954	963	10	PTK7	Inactive tyrosine-protein kinase 7	1	1	6.75138	6.85976
DVYRAEISEF	N/A	N/A	4	Q14517	370	379	10	FAT1	Protocadherin Fat 1;Protocadherin Fat 1, nuclear form	1	1	6.34193	7.11203
DVYSSDYFSF	N/A	N/A	4	Q9UPU5	2132	2141	10	USP24	Ubiquitin carboxyl-terminal hydrolase 24	2	2	6.89882	7.17531
DVYWKIYNSI	HLA-A2501	1.2	4	O75533	1263	1272	10	SF3B1	Splicing factor 3B subunit 1	1	1	6.97482	7.64924
EAADIIQKL	HLA-A2501	0.6	4	O00471	158	166	9	EXOC5	Exocyst complex component 5	1	1	6.75228	7.47839
EAADKALKTF	N/A	N/A	4	Q5T4S7	5136	5145	10	UBR4	E3 ubiquitin-protein ligase UBR4	1	1	7.36579	7.62412
EAAEAFLGF	HLA-A2501	0.125	4	O00141	413	421	9	SGK1	Serine/threonine-protein kinase Sgk1	2	3	7.51308	8.13707
EAAGPHEAF	HLA-A2501	1.4	4	Q6P9G9	40	48	9	ZNF449	Zinc finger protein 449	1	1	6.60973	7.03615
EAAGSSLIGHL	N/A	N/A	4	Q16690	332	342	11	DUSP5	Dual specificity protein phosphatase 5	0	1	5.62507	6.25701
EAAPEETRALY	N/A	N/A	2	O94761	32	42	11	RECQL4	ATP-dependent DNA helicase Q4	1	0	6.98992	6.11345
EAEKFGQGAHHAAGQAGNEAG	N/A	N/A	2	Q6UWP8	238	258	21	SBSN	Suprabasin	0.5	1	5.34876	6.41066
EAEKFGQGVHHAASQVGKEED	N/A	N/A	2	Q6UWP8	382	402	21	SBSN	Suprabasin	1	1	6.17522	6.4867
EAEKLGQGVN	N/A	N/A	#N/A	Q6UWP8	490	499	10	SBSN	Suprabasin	0.5	1	6.02927	6.62484
EAFDLDPAQW	N/A	N/A	4	P34897	125	134	10	SHMT2	Serine hydroxymethyltransferase, mitochondrial	1	2	6.00852	7.2721
EAFDLEARTW	N/A	N/A	4	Q8IXV7	193	202	10	KLHDC8B	Kelch domain-containing protein 8B	1	1	7.21725	7.44415
EAFDPVLNRW	N/A	N/A	4	Q9P2G9	572	581	10	KLHL8	Kelch-like protein 8	1	0	6.56566	5.87891
EAFEKSAATW	N/A	N/A	4	Q01082	2060	2069	10	SPTBN1	Spectrin beta chain, non-erythrocytic 1	1	1	7.54946	8.05937
EAFGQKIGHF	N/A	N/A	4	P26440	310	319	10	IVD	Isovaleryl-CoA dehydrogenase, mitochondrial	1	1	7.04743	7.57765
EAFHVGISHY	HLA-A2501	5	4	Q9BWM5	206	215	10	ZNF416	Zinc finger protein 416	2	2	7.63501	8.18318
EAFKQYNISW	N/A	N/A	4	Q13219	384	393	10	PAPPA	Pappalysin-1	1	1	6.35	7.17
EAFQHRSVSW	N/A	N/A	4	P42226	490	499	10	STAT6	Signal transducer and activator of transcription 6	1	1	6.91625	7.56776
EAFQTTISKY	HLA-A2501	1.2	4	Q9UL46	158	167	10	PSME2	Proteasome activator complex subunit 2	0	1	5.80003	7.74822
EAFTEMMEAY	HLA-A2501	0.25	4	Q9H467	55	64	10	CUEDC2	CUE domain-containing protein 2	1	2	5.99641	6.5796
EAGQFGHDIHHTAGQAGKEG	N/A	N/A	2	Q6UWP8	418	437	20	SBSN	Suprabasin	1	1	6.64552	6.85502
EAGQFGHDIHHTAGQAGKEGD	N/A	N/A	2	Q6UWP8	418	438	21	SBSN	Suprabasin	1	1	7.03683	7.17444
EAIAGYSQY	HLA-A2501	0.01	4	Q9H461	432	440	9	FZD8	Frizzled-8	2	2	7.11581	7.49289
EAIDQDLQAY	HLA-A2501	0.3	4	Q9HCD6	604	613	10	TANC2	Protein TANC2	0	1	5.68087	7.1717
EAIDSEGHSY	HLA-A2501	0.7	4	Q96KF7	79	88	10	SMIM8	Small integral membrane protein 8	1	1	6.24586	7.59115
EAIEQILKY	HLA-A2501	0.015	4	Q6PI26	207	215	9	SHQ1	Protein SHQ1 homolog	1	1	7.60158	7.97446
EAIETDIAAY	HLA-A2501	0.25	4	Q01082	465	474	10	SPTBN1	Spectrin beta chain, non-erythrocytic 1	1	1	6.66156	7.3604
EAIKIFNSL	HLA-A2501	0.03	4	Q9HD67	1568	1576	9	MYO10	Unconventional myosin-X	1	1	7.04088	7.87156
EAILNYSIF	HLA-A2501	0.06	4	Q8TE76	189	197	9	MORC4	MORC family CW-type zinc finger protein 4	0	1	5.67913	6.79399
EAIPDEVIKKW	N/A	N/A	4	P14735	503	513	11	IDE	Insulin-degrading enzyme	2	2	8.3927	8.83509
EAIQDLWQW	HLA-A2501	0.4	4	P06748	282	290	9	NPM1	Nucleophosmin	1	1	6.41833	6.91494
EAIQGGTFGF	N/A	N/A	4	O00629	499	508	10	KPNA4	Importin subunit alpha-3	1.5	2	6.72927	7.39176
EAIQRTEAY	HLA-A2501	0.04	4	O15027	1600	1608	9	SEC16A	Protein transport protein Sec16A	1	1	7.71864	7.94363
EAIRLYLGY	HLA-A2501	0.05	4	Q86X19	91	99	9	TMEM17	Transmembrane protein 17	0	1	5.55569	7.03969
EAISYYSKY	HLA-A2501	0.01	4	Q96Q05	329	337	9	TRAPPC9	Trafficking protein particle complex subunit 9	2	2	8.12077	8.22482
EAITAVGSF	HLA-A2501	0.04	4	Q9UJX5	388	396	9	ANAPC4	Anaphase-promoting complex subunit 4	1	0	6.34592	6.13831
EAIYETHTW	HLA-A2501	1.2	4	Q9BTY2	365	373	9	FUCA2	Plasma alpha-L-fucosidase	1	1	6.7714	7.40693
EAKGPRWASW	N/A	N/A	4	Q8IYB5	37	46	10	SMAP1	Stromal membrane-associated protein 1	1	1	6.48695	7.21854
EALALTQTW	HLA-A2501	1.9	4	P13747	12	20	9	HLA-E	HLA class I histocompatibility antigen, alpha chain E	0.5	2	5.86638	7.41068
EALEAGPRSW	N/A	N/A	4	Q6UXT9	91	100	10	ABHD15	Abhydrolase domain-containing protein 15	1	1	7.16053	7.49397
EALERSSSW	HLA-A2501	1.3	4	O94762	445	453	9	RECQL5	ATP-dependent DNA helicase Q5	1	1	7.27224	7.59473
EALGRAVGQW	N/A	N/A	4	Q8N2G8	404	413	10	GHDC	GH3 domain-containing protein	0	1	5.83988	7.19756
EAMSGHIDQF	N/A	N/A	4	Q14008	1575	1584	10	CKAP5	Cytoskeleton-associated protein 5	2	2	8.0472	8.3478
EANDPRLVW	HLA-C1203	1.1	4	Q96CB8	199	207	9	INTS12	Integrator complex subunit 12	1	1	6.69972	7.1664
EANDRNETW	HLA-C1203	2	4	Q9NRW3	26	34	9	APOBEC3C	DNA dC->dU-editing enzyme APOBEC-3C	0	1	5.85113	7.49527
EAPSFLNGVW	N/A	N/A	4	Q2PZI1	76	85	10	DPY19L1	Probable C-mannosyltransferase DPY19L1	0.5	1	5.80067	6.5229
EASFPNVSSF	HLA-A2501	2.5	4	Q4J6C6	196	205	10	PREPL	Prolyl endopeptidase-like	2	1	7.2381	6.83149
EATDIKITVY	N/A	N/A	4	Q9Y530	141	150	10	OARD1	O-acetyl-ADP-ribose deacetylase 1	0	1	5.94561	6.99063
EATGPSHMSF	N/A	N/A	4	Q7Z2K6	793	802	10	ERMP1	Endoplasmic reticulum metallopeptidase 1	3	3	8.03278	8.15664
EAVDGHTVSIF	N/A	N/A	4	O00463	419	429	11	TRAF5	TNF receptor-associated factor 5	1	1	6.23234	6.47001
EAVGSVHQAW	N/A	N/A	4	Q9BV20	28	37	10	MRI1	Methylthioribose-1-phosphate isomerase	1	1	7.28046	7.65112
EAVKQYSSY	HLA-A2501	0.01	4	Q16875	77	85	9	PFKFB3	6-phosphofructo-2-kinase/fructose-2,6-bisphosphatase 3;6-phosphofructo-2-kinase;Fructose-2,6-bisphosphatase	2.5	2	9.28253	9.46297
EAVKSYKSY	HLA-A2501	0.02	4	O60825	80	88	9	PFKFB2	6-phosphofructo-2-kinase/fructose-2,6-bisphosphatase 2;6-phosphofructo-2-kinase;Fructose-2,6-bisphosphatase	1	1	6.6954	6.84616
EAVNEAIKSY	HLA-A2501	0.4	4	O95347	841	850	10	SMC2	Structural maintenance of chromosomes protein 2	1	0	6.64902	5.95273
EAVNFIMAI	HLA-A2501	0.25	4	Q07973	234	242	9	CYP24A1	1,25-dihydroxyvitamin D(3) 24-hydroxylase, mitochondrial	1.5	1	6.64715	6.88377
EAVNKVIKSY	HLA-A2501	0.4	4	P35998	411	420	10	PSMC2	26S protease regulatory subunit 7	1	1	5.95374	6.94354
EAVQAISMF	HLA-A2501	0.07	4	P52272	256	264	9	HNRNPM;MYEF2	Heterogeneous nuclear ribonucleoprotein M;Myelin expression factor 2	3.5	3	7.17097	7.63558
EAVTTIAAY	HLA-A2501	0.015	4	O43795	781	789	9	MYO1B	Unconventional myosin-Ib	1	2	6.61793	7.52971
EAYAANPHSF	N/A	N/A	2	Q9NQ55	23	32	10	PPAN	Suppressor of SWI4 1 homolog	1	1	6.944	7.29124
EAYDPETRAW	N/A	N/A	4	Q9UJP4	531	540	10	KLHL21	Kelch-like protein 21	0	1	5.34122	7.03957
EAYNIRTDSW	N/A	N/A	4	Q53G59	491	500	10	KLHL12	Kelch-like protein 12	1	1	7.62792	7.9658
EAYNSLMKSY	HLA-A2501	0.4	4	P42704	1319	1328	10	LRPPRC	Leucine-rich PPR motif-containing protein, mitochondrial	3	3	7.80727	8.11518
EAYPLPGVTY	HLA-C1203	1.7	2	A7E2V4	488	497	10	ZSWIM8	Zinc finger SWIM domain-containing protein 8	1.5	2	6.82537	7.8947
EAYSAKIALF	N/A	N/A	4	Q12882	184	193	10	DPYD	Dihydropyrimidine dehydrogenase [NADP(+)]	0.5	1	6.14928	7.28382
EDFESDYKKY	HLA-B4403	1.7	3	Q8NFA0	1591	1600	10	USP32	Ubiquitin carboxyl-terminal hydrolase 32	0	1	5.47619	6.7843
EDGRLVIEF	N/A	N/A	3	Q86XX4	3530	3538	9	FRAS1	Extracellular matrix protein FRAS1	1	2	6.81448	6.55578
EDKADLVKY	HLA-A2501	0.2	3	P55259	407	415	9	GP2	Pancreatic secretory granule membrane major glycoprotein GP2	0	2	5.70757	8.42226
EDKENYKKF	HLA-A2501	0.175	3	P08238	421	429	9	HSP90AA1;HSP90AB1	Heat shock protein HSP 90-alpha;Heat shock protein HSP 90-beta	0.5	1	5.97738	7.52265
EDLPVITI	N/A	N/A	3	P19634	712	719	8	SLC9A1	Sodium/hydrogen exchanger 1	0	2	5.92461	7.59877
EDLVAIGY	HLA-B1801	0.5	3	Q8TEQ6	164	171	8	GEMIN5	Gem-associated protein 5	0	1	5.50166	7.79591
EDLVLTGYQVDKNKDDELTGF	N/A	N/A	4	P01040	78	98	21	CSTA	Cystatin-A;Cystatin-A, N-terminally processed	1	0	6.13494	6.18521
EDNGIIKAF	HLA-A2501	0.9	3	P36578	213	221	9	RPL4	60S ribosomal protein L4	1	1	6.73284	7.92947
EDNPQTLLF	N/A	N/A	3	Q9NR30	366	374	9	DDX21;DDX50	Nucleolar RNA helicase 2;ATP-dependent RNA helicase DDX50	0.5	2	6.02897	7.26902
EDQVQIHTY	HLA-A2501	1.4	3	O95302	145	153	9	FKBP9	Peptidyl-prolyl cis-trans isomerase FKBP9	0	1	5.7341	7.57528
EDTFIEKI	N/A	N/A	3	Q8NFY9	246	253	8	KBTBD8	Kelch repeat and BTB domain-containing protein 8	0	1	5.74093	7.79566
EDVETSKKW	HLA-B4403	1.1	3	O60869	36	44	9	EDF1	Endothelial differentiation-related factor 1	0	1	5.91515	7.53551
EDYPFNAEY	HLA-A2501	0.9	3	O60218	308	316	9	AKR1B10	Aldo-keto reductase family 1 member B10	1	2	5.89422	8.17493
EEAAAAAIGY	HLA-B4403	0.125	3	Q96EB6	133	142	10	SIRT1	NAD-dependent protein deacetylase sirtuin-1;SirtT1 75 kDa fragment	0	1	5.10606	7.22681
EEAAAANKRL	HLA-B4403	1	3	O95239	705	714	10	KIF4A;KIF4B	Chromosome-associated kinesin KIF4A;Chromosome-associated kinesin KIF4B	0	1	5.50433	6.25293
EEAASVPVVY	HLA-B4403	0.175	3	P49327	1643	1652	10	FASN	Fatty acid synthase;[Acyl-carrier-protein] S-acetyltransferase;[Acyl-carrier-protein] S-malonyltransferase;3-oxoacyl-[acyl-carrier-protein] synthase;3-oxoacyl-[acyl-carrier-protein] reductase;3-hydroxyacyl-[acyl-carrier-protein] dehydratase;Enoyl-[acyl-carrier-protein] reductase;Oleoyl-[acyl-carrier-protein] hydrolase	0	2	5.55255	7.7924
EEAAVAIKAM	HLA-B4403	0.4	3	Q6IS14	143	152	10	EIF5AL1;EIF5A	Eukaryotic translation initiation factor 5A-1-like;Eukaryotic translation initiation factor 5A-1	0	3	5.95668	8.42151
EEAAVVQY	HLA-B1801	0.2	3	Q8IZP0	424	431	8	ABI1	Abl interactor 1	0	1	5.9267	7.52585
EEADGGLKSW	HLA-B4403	0.2	3	P52907	111	120	10	CAPZA1	F-actin-capping protein subunit alpha-1	0	1	5.17667	7.28999
EEADKLVRQY	HLA-B4403	0.175	3	Q9BUJ2	585	594	10	HNRNPUL1	Heterogeneous nuclear ribonucleoprotein U-like protein 1	1	2	6.55308	8.60968
EEADVEGIQY	HLA-B4403	0.2	3	Q8NFH4	54	63	10	NUP37	Nucleoporin Nup37	0	1	5.69651	6.76791
EEAEIFQKKL	HLA-B4403	0.7	3	Q9NPI1	537	546	10	BRD7	Bromodomain-containing protein 7	0	1	6.19692	7.19418
EEAEIIRKY	HLA-A2501	0.04	3	P09874	809	817	9	PARP1	Poly [ADP-ribose] polymerase 1	2	2	7.76202	9.27321
EEAENTLQSF	HLA-B1801	0.4	3	P08670	197	206	10	VIM	Vimentin	0	2	5.86121	8.15622
EEAERELERW	HLA-B4403	0.6	3	Q15149	1762	1771	10	PLEC	Plectin	0	1	5.95812	7.14283
EEAESLKETF	HLA-B4403	0.4	3	P53621	769	778	10	COPA	Coatomer subunit alpha;Xenin;Proxenin	1	1	6.40822	7.16991
EEAEVINQKL	HLA-B4403	1.1	3	Q9HB09	219	228	10	BCL2L12	Bcl-2-like protein 12	0	1	5.23914	7.80909
EEAEVRKKL	HLA-B1801	0.8	3	P40818	114	122	9	USP8	Ubiquitin carboxyl-terminal hydrolase 8	0	1	5.8701	6.45626
EEAFAIFRKF	HLA-B4403	0.02	3	Q00610	1066	1075	10	CLTC	Clathrin heavy chain 1	0	2	5.7325	6.38153
EEAFQGTKVF	HLA-B4403	0.3	3	P61289	93	102	10	PSME3	Proteasome activator complex subunit 3	0	1	5.92863	7.89508
EEAFTDIKNY	HLA-B4403	0.125	3	O95995	227	236	10	GAS8	Growth arrest-specific protein 8	0	1	5.71291	7.11464
EEAFTNQY	HLA-B1801	0.6	3	Q9C0A6	218	225	8	SETD5	SET domain-containing protein 5	0	1	5.79081	6.89759
EEAFTSEHW	HLA-B4403	0.2	3	Q8TCJ2	757	765	9	STT3B	Dolichyl-diphosphooligosaccharide--protein glycosyltransferase subunit STT3B	0	1	5.61975	6.93918
EEAGFPLAY	HLA-B4403	0.02	3	Q8N0V5	91	99	9	GCNT2	N-acetyllactosaminide beta-1,6-N-acetylglucosaminyl-transferase, isoform A	0	1	5.57857	7.02399
EEAGGRPAM	HLA-B1801	0.1	3	Q00839	45	53	9	HNRNPU	Heterogeneous nuclear ribonucleoprotein U	0	3	5.43863	8.14082
EEAHLNTSF	HLA-B4403	0.125	3	Q9H8S9	175	183	9	MOB1A;MOB1B	MOB kinase activator 1A;MOB kinase activator 1B	1	2	6.15091	8.68017
EEAHRAQQY	HLA-B4403	0.25	3	Q01082	1589	1597	9	SPTBN1	Spectrin beta chain, non-erythrocytic 1	0	1	5.91496	6.46817
EEAHRAQQYY	HLA-B4403	0.6	3	Q01082	1589	1598	10	SPTBN1	Spectrin beta chain, non-erythrocytic 1	0	1	5.72739	6.40729
EEAIAYGRKL	HLA-B4403	0.25	3	P37837	63	72	10	TALDO1	Transaldolase	0	1	5.4641	7.49628
EEAIIYSY	HLA-B1801	0.04	3	O15269	159	166	8	SPTLC1	Serine palmitoyltransferase 1	0	1	5.7771	7.56886
EEAKAHSQYY	HLA-B4403	0.15	3	Q9Y2J4	108	117	10	AMOTL2	Angiomotin-like protein 2	0	1	5.94673	6.4986
EEAKAKGTF	HLA-B1801	0.25	3	Q9UHQ7	37	45	9	WBP5	WW domain-binding protein 5	0.5	1	5.40006	7.47672
EEAKDLIQRL	HLA-B4403	1.2	3	Q9Y5S2	311	320	10	CDC42BPB	Serine/threonine-protein kinase MRCK beta	0	1	5.92472	7.08831
EEAKQIQNL	HLA-A2501	1.6	3	P10644	60	68	9	PRKAR1A	cAMP-dependent protein kinase type I-alpha regulatory subunit;cAMP-dependent protein kinase type I-alpha regulatory subunit, N-terminally processed	0	1	5.47399	7.91389
EEALFLVF	HLA-B1801	0.07	3	P55060	641	648	8	CSE1L	Exportin-2	0	1	5.39453	7.47661
EEALFQHF	HLA-B1801	0.4	3	Q9HB58	9	16	8	SP110	Sp110 nuclear body protein	0	1	5.60674	7.61493
EEALHASHGF	HLA-B4403	0.175	3	Q9P0J0	131	140	10	NDUFA13	NADH dehydrogenase [ubiquinone] 1 alpha subcomplex subunit 13	0	1	5.60563	7.28337
EEALIFQTF	HLA-B4403	0.04	3	Q5THJ4	1942	1950	9	VPS13D	Vacuolar protein sorting-associated protein 13D	0	1	5.50186	6.3721
EEALILDNKY	HLA-B4403	0.4	3	Q13813	2273	2282	10	SPTAN1	Spectrin alpha chain, non-erythrocytic 1	0	2	5.71516	8.00385
EEALKYIGF	HLA-B4403	0.4	3	Q9NWB7	153	161	9	IFT57	Intraflagellar transport protein 57 homolog	0	1	5.74506	6.93169
EEANILGRKI	HLA-B4403	0.6	3	Q9Y4B5	576	585	10	MTCL1;SOGA3	Microtubule cross-linking factor 1;Protein SOGA3	0	1	5.51868	7.68028
EEANVGRGY	HLA-B4403	0.05	3	Q5QP82	466	474	9	DCAF10	DDB1- and CUL4-associated factor 10	0	1	5.56041	7.42315
EEAPKFLAF	HLA-B4403	0.125	3	O75865	114	122	9	TRAPPC6A	Trafficking protein particle complex subunit 6A	0.5	2	6.06242	8.87437
EEAPPATQNF	HLA-B4403	0.5	3	Q15257	14	23	10	PPP2R4	Serine/threonine-protein phosphatase 2A activator	0	1	5.36116	7.25916
EEAPPPPLL	HLA-B4403	1.8	3	O60942	181	189	9	RNGTT	mRNA-capping enzyme;Polynucleotide 5-triphosphatase;mRNA guanylyltransferase	0	1	5.74173	6.8403
EEAPSRPAL	HLA-B1801	0.9	3	Q587I9	139	147	9	SFT2D3	Vesicle transport protein SFT2C	0	1	5.51836	7.54579
EEAQFETKKL	HLA-B4403	0.7	3	O60613	73	82	10	SEP15	15 kDa selenoprotein	0	1	5.82249	7.09548
EEAQFETKKLY	HLA-B4403	0.6	3	O60613	73	83	11	SEP15	15 kDa selenoprotein	1	2	5.73796	8.76992
EEAQIIQRRL	HLA-B4403	1	3	Q9NQZ2	163	172	10	UTP3	Something about silencing protein 10	1	1	6.32197	7.9054
EEAQKAQKHF	HLA-B4403	0.9	3	Q9Y4C8	53	62	10	RBM19	Probable RNA-binding protein 19	1	2	5.88632	7.47724
EEAQKLLEQY	HLA-B4403	0.4	3	Q00839	660	669	10	HNRNPU	Heterogeneous nuclear ribonucleoprotein U	0	1	5.44547	7.23862
EEAQNLIRHF	HLA-B4403	0.3	3	O94762	961	970	10	RECQL5	ATP-dependent DNA helicase Q5	0	2	5.62227	7.22948
EEAQVRKENQW	HLA-B4403	1.1	3	P63208	149	159	11	SKP1	S-phase kinase-associated protein 1	0	1	5.25701	7.40202
EEAQYQREY	HLA-B4403	0.09	3	Q14457	225	233	9	BECN1	Beclin-1	0	1	5.73718	7.68739
EEASANYF	HLA-B1801	0.6	3	Q9NW64	343	350	8	RBM22	Pre-mRNA-splicing factor RBM22	0	1	5.37438	7.12444
EEASINLNAI	HLA-B4403	0.5	3	P04075	278	287	10	ALDOA	Fructose-bisphosphate aldolase A	0	1	5.66378	6.65512
EEASIPKKL	HLA-B4403	0.6	3	Q9BY84	463	471	9	DUSP16	Dual specificity protein phosphatase 16	0	1	5.71631	7.41544
EEASLLHQF	HLA-B4403	0.06	3	Q01082	741	749	9	SPTBN1	Spectrin beta chain, non-erythrocytic 1	1	2	6.73251	8.6685
EEASMGASY	HLA-B1801	0.025	3	Q9BXW9	123	131	9	FANCD2	Fanconi anemia group D2 protein	0	1	5.709	7.37634
EEATIIHHY	HLA-B4403	0.09	3	Q6Y288	164	172	9	B3GALTL	Beta-1,3-glucosyltransferase	0	1	5.39809	7.51541
EEAVQAKVL	HLA-B4403	1.1	3	Q9Y2K7	694	702	9	KDM2A	Lysine-specific demethylase 2A	0	1	5.80591	7.25959
EEAVTIEM	HLA-B1801	0.4	3	P12004	192	199	8	PCNA	Proliferating cell nuclear antigen	0	1	5.74493	6.98146
EEDEDAYKKQF	N/A	N/A	3	P46777	213	223	11	RPL5	60S ribosomal protein L5	0	2	5.25415	8.09555
EEDEHSVNY	HLA-B4403	0.4	3	P52565	19	27	9	ARHGDIA	Rho GDP-dissociation inhibitor 1	0	1	5.70991	6.54834
EEDFPSLREY	HLA-B4403	0.125	3	P51948	86	95	10	MNAT1	CDK-activating kinase assembly factor MAT1	0	1	5.93788	7.58271
EEDGHTHQW	HLA-B4403	0.1	3	O95619	39	47	9	YEATS4	YEATS domain-containing protein 4	0	1	5.9919	6.54536
EEDGKTKGY	HLA-B4403	0.9	3	P55884	224	232	9	EIF3B	Eukaryotic translation initiation factor 3 subunit B	0	1	5.72159	6.53904
EEDHTLGNSLRY	HLA-B4403	1	3	P0DPB6	46	57	12			0	1	5.94062	6.8416
EEDNSRNVFF	HLA-B4403	0.7	3	P50452	21	30	10	SERPINB8	Serpin B8	0	1	5.85546	7.07864
EEDNVQKNY	HLA-B4403	0.8	3	Q14156	540	548	9	EFR3A	Protein EFR3 homolog A	0	1	5.5808	7.60883
EEDPEYKKKF	HLA-B4403	1.3	3	Q3B820	273	282	10	FAM161A	Protein FAM161A	1	2	6.403	7.96706
EEDPNTHILY	HLA-B4403	0.8	3	Q13105	708	717	10	ZBTB17	Zinc finger and BTB domain-containing protein 17	0	1	5.71753	7.92887
EEDQAAELRAY	HLA-B4403	1.3	3	Q7L2H7	11	21	11	EIF3M	Eukaryotic translation initiation factor 3 subunit M	1	1	5.89166	8.45255
EEDQGSKLI	HLA-B4403	1.9	3	Q9Y241	13	21	9	HIGD1A	HIG1 domain family member 1A, mitochondrial	0	1	5.70743	7.72451
EEDSGAPPLKRF	N/A	N/A	3	Q9BQE9	177	188	12	BCL7B	B-cell CLL/lymphoma 7 protein family member B	0	2	5.66323	7.33796
EEDSSGHTRAY	HLA-B4403	1.1	3	P52701	546	556	11	MSH6	DNA mismatch repair protein Msh6	1	2	6.26877	8.20415
EEDYRTLTNY	HLA-B4403	0.4	3	Q14839	169	178	10	CHD4	Chromodomain-helicase-DNA-binding protein 4	0	1	5.52845	7.23967
EEEAKAKGTF	HLA-B4403	1.2	3	Q9UHQ7	36	45	10	WBP5	WW domain-binding protein 5	0	1	6.03646	6.67152
EEEALAKKF	HLA-B4403	0.07	3	Q14142	124	132	9	TRIM14	Tripartite motif-containing protein 14	0	1	5.57342	7.31423
EEEALQKKF	HLA-B4403	0.5	3	P18615	11	19	9	NELFE	Negative elongation factor E	0	2	5.47152	8.10981
EEEDFRKKL	HLA-B4403	1.8	3	O75717	833	841	9	WDHD1	WD repeat and HMG-box DNA-binding protein 1	0	1	5.53004	6.94644
EEEDNESRSW	HLA-B4403	0.5	3	Q5T8P6	996	1005	10	RBM26	RNA-binding protein 26	0	1	5.6862	7.04782
EEEEALQKKF	HLA-B4403	1	3	P18615	10	19	10	NELFE	Negative elongation factor E	0	2	5.61257	7.53938
EEEEEGQRFY	HLA-B4403	0.5	3	Q9UNZ2	86	95	10	NSFL1C	NSFL1 cofactor p47	0	1	5.92783	6.41259
EEEEERRYY	HLA-B1801	0.5	3	Q9H1C4	45	53	9	UNC93B1	Protein unc-93 homolog B1	0	2	5.63222	7.39515
EEEEGQRFY	HLA-B1801	0.5	3	Q9UNZ2	87	95	9	NSFL1C	NSFL1 cofactor p47	0	1	5.58066	7.21099
EEEEKQKSTW	HLA-B4403	1.3	3	Q9BSC4	460	469	10	NOL10	Nucleolar protein 10	0.5	1	5.62278	7.89504
EEEESQPAKKTY	HLA-B1801	1.4	3	O75400	377	388	12	PRPF40A	Pre-mRNA-processing factor 40 homolog A	0	1	5.66632	6.50826
EEEGRFLKAY	HLA-B4403	0.15	3	Q63HN8	4199	4208	10	RNF213	E3 ubiquitin-protein ligase RNF213	0	1	5.39162	7.20271
EEEGTPLRY	HLA-B4403	0.25	3	Q3KP66	547	555	9	C1orf106	Uncharacterized protein C1orf106	0.5	1	5.60514	7.53687
EEEHGKGREY	HLA-B4403	1	3	O14646	672	681	10	CHD1	Chromodomain-helicase-DNA-binding protein 1	0.5	1	5.91626	8.14217
EEEIAKLY	HLA-B1801	0.2	3	P33176	422	429	8	KIF5B	Kinesin-1 heavy chain	0	1	5.46611	7.12349
EEEIGTPRKF	HLA-B4403	0.3	3	P28749	327	336	10	RBL1	Retinoblastoma-like protein 1	1	2	6.26816	8.03699
EEEILLNSY	HLA-B1801	0.1	3	Q14181	105	113	9	POLA2	DNA polymerase alpha subunit B	0	2	5.79539	7.69753
EEEKGGKVY	HLA-B1801	0.4	3	Q5HYK3	61	69	9	COQ5	2-methoxy-6-polyprenyl-1,4-benzoquinol methylase, mitochondrial	0	1	5.90923	7.00445
EEEKIVKKL	HLA-B4403	1.5	3	Q5T5P2	717	725	9	KIAA1217	Sickle tail protein homolog	0	1	5.53868	6.68624
EEEKKSVSY	HLA-B1801	0.7	3	Q16706	993	1001	9	MAN2A1	Alpha-mannosidase 2	0	1	5.58959	6.51162
EEEKLQAAF	HLA-B1801	0.175	3	Q9Y6G5	53	61	9	COMMD10	COMM domain-containing protein 10	0	1	5.62214	8.14283
EEEKNFKAF	HLA-B4403	0.3	3	P26373	171	179	9	RPL13	60S ribosomal protein L13	0.5	1	6.18016	7.88283
EEEKQKKHSF	N/A	N/A	3	Q9ULG6	359	368	10	CCPG1	Cell cycle progression protein 1	0	1	5.57525	6.25024
EEEKQKSTW	HLA-B4403	0.8	3	Q9BSC4	461	469	9	NOL10	Nucleolar protein 10	0	1	5.83484	7.26392
EEEKTGKVKY	HLA-B4403	1	3	Q15269	265	274	10	PWP2	Periodic tryptophan protein 2 homolog	0	1	5.74223	6.538
EEEKVAFVNW	HLA-B4403	0.09	3	Q14651	122	131	10	PLS1	Plastin-1	0	1	5.50812	7.05185
EEEKYAFVNW	HLA-B4403	0.06	3	P13797	123	132	10	PLS3;LCP1	Plastin-3;Plastin-2	0	1	5.4709	7.03723
EEELLIQEK	N/A	N/A	3	Q6ZQQ6	1773	1781	9	WDR87	WD repeat-containing protein 87	0.5	1	5.70261	7.46907
EEENKLVKKI	HLA-B4403	0.8	3	Q16181	231	240	10	SEPT7	Septin-7	1	2	6.70005	8.34155
EEEPEGGFSKW	HLA-B4403	1.7	4	Q8ND30	332	342	11	PPFIBP2	Liprin-beta-2	0	1	6.09702	7.10428
EEEPTGYIRF	HLA-B4403	0.8	3	Q5VUJ9	200	209	10	EFCAB2	EF-hand calcium-binding domain-containing protein 2	0	1	5.52428	6.78753
EEEPVKKVL	HLA-B1801	1.7	3	Q99729	204	212	9	HNRNPAB	Heterogeneous nuclear ribonucleoprotein A/B	0	1	6.08582	7.38835
EEEQENGKAY	HLA-B4403	0.3	3	P52701	1119	1128	10	MSH6	DNA mismatch repair protein Msh6	0	1	5.80497	7.16797
EEEREEKFR	N/A	N/A	#N/A	A7KAX9	31	39	9	ARHGAP32	Rho GTPase-activating protein 32	0	1	5.99426	6.63732
EEERLSIQNF	HLA-B4403	0.6	3	P06400	464	473	10	RB1	Retinoblastoma-associated protein	0	1	5.73343	6.62667
EEERTRQGW	HLA-B4403	0.5	3	O95433	311	319	9	AHSA1	Activator of 90 kDa heat shock protein ATPase homolog 1	0	1	5.93931	7.56035
EEESILDTVLKY	HLA-B4403	0.6	3	Q6PUV4	112	123	12	CPLX2	Complexin-2	0	1	5.45506	6.50473
EEESLVLNKGRAY	HLA-B1801	0.4	3	Q99567	218	230	13	NUP88	Nuclear pore complex protein Nup88	0	1	5.38847	6.89294
EEESQPAKKTY	HLA-B1801	1.6	3	O75400	378	388	11	PRPF40A	Pre-mRNA-processing factor 40 homolog A	0.5	1	5.5741	7.6252
EEESTIRYSW	HLA-B4403	0.125	3	O15061	856	865	10	SYNM	Synemin	0	1	5.49473	6.68096
EEETLDTIKQY	HLA-A2501	0.9	3	Q9NUU7	299	309	11	DDX19A;DDX19B	ATP-dependent RNA helicase DDX19A;ATP-dependent RNA helicase DDX19B	0	1	5.79015	7.00225
EEETTRISY	HLA-B1801	0.09	3	O43396	254	262	9	TXNL1	Thioredoxin-like protein 1	0	1	5.84215	7.35852
EEEVESLKSIRKY	HLA-B4403	0.8	3	Q9BZ23	239	251	13	PANK2	Pantothenate kinase 2, mitochondrial	0	1	5.40593	7.31302
EEEVFPLAM	HLA-B1801	0.3	3	P30281	74	82	9	CCND3;CCND2;CCND1	G1/S-specific cyclin-D3;G1/S-specific cyclin-D2;G1/S-specific cyclin-D1	0.5	4	6.11594	8.40708
EEEVPKRKW	HLA-B4403	0.4	3	Q14687	1115	1123	9	GSE1	Genetic suppressor element 1	0	1	5.5895	7.04175
EEEVQVDPRKY	HLA-B4403	1	3	Q16659	391	401	11	MAPK6	Mitogen-activated protein kinase 6	0	2	5.52883	7.72569
EEFADFATF	HLA-B4403	0.02	3	Q6ULP2	229	237	9	AFTPH	Aftiphilin	0	2	5.54953	7.0571
EEFADPFAF	HLA-B4403	0.025	3	Q9UGL1	40	48	9	KDM5B	Lysine-specific demethylase 5B	0	2	6.01469	7.07838
EEFALASH	HLA-B1801	0.5	3	Q9NZN4	504	511	8	EHD2	EH domain-containing protein 2	0	1	5.58133	7.4532
EEFDAITKAYY	HLA-B4403	0.175	3	Q9ULC3	69	79	11	RAB23	Ras-related protein Rab-23	0	1	5.15983	6.38609
EEFDARWVTY	HLA-B1801	0.015	3	P20674	50	59	10	COX5A	Cytochrome c oxidase subunit 5A, mitochondrial	0.5	1	5.91308	7.52039
EEFDEKIATKY	HLA-B4403	0.5	3	P09884	415	425	11	POLA1	DNA polymerase alpha catalytic subunit	0.5	2	5.79598	7.82649
EEFDPFFRY	HLA-B4403	0.01	3	Q9UKT7	298	306	9	FBXL3	F-box/LRR-repeat protein 3	0	1	5.91677	6.54917
EEFDRFTGY	HLA-B4403	0.1	3	Q86TI2	248	256	9	DPP9	Dipeptidyl peptidase 9	0	1	5.57727	7.13912
EEFDRLVKEY	HLA-B4403	0.025	3	Q9H6D7	332	341	10	HAUS4	HAUS augmin-like complex subunit 4	0	1	5.81365	7.82193
EEFEDVKRNF	HLA-B4403	0.125	3	Q5TCX8	577	586	10	MLK4	Mitogen-activated protein kinase kinase kinase MLK4	0	1	5.9496	7.06934
EEFEELVRAY	HLA-B4403	0.025	3	Q9HCJ3	156	165	10	RAVER2	Ribonucleoprotein PTB-binding 2	0	1	5.90056	6.41337
EEFEHQQKEL	HLA-B4403	1.9	3	P11142	590	599	10	HSPA8	Heat shock cognate 71 kDa protein	0	1	5.46014	6.3909
EEFEKLYASY	HLA-B1801	0.02	3	P23921	365	374	10	RRM1	Ribonucleoside-diphosphate reductase large subunit	0	1	6.00562	6.64491
EEFEKNKGKGF	HLA-B4403	1.5	3	Q14847	88	98	11	LASP1	LIM and SH3 domain protein 1	1	2	6.65716	8.57506
EEFELLGKAY	HLA-B4403	0.025	3	Q99613	81	90	10	EIF3C;EIF3CL	Eukaryotic translation initiation factor 3 subunit C;Eukaryotic translation initiation factor 3 subunit C-like protein	0.5	2	6.20604	8.48322
EEFEQKTSI	HLA-B1801	0.5	3	Q13219	1000	1008	9	PAPPA	Pappalysin-1	0	1	5.49689	8.0821
EEFETIERF	HLA-B4403	0.06	3	O14646	269	277	9	CHD1	Chromodomain-helicase-DNA-binding protein 1	0.5	1	5.56625	6.63904
EEFEYQRSY	HLA-B1801	0.01	3	Q8WUY9	438	446	9	DEPDC1B	DEP domain-containing protein 1B	0	1	5.88499	7.43796
EEFEYRHVM	HLA-B1801	0.01	3	P61024	15	23	9	CKS1B	Cyclin-dependent kinases regulatory subunit 1	0	1	5.83589	7.46166
EEFFMDLHNF	HLA-B4403	0.15	3	O60610	1132	1141	10	DIAPH1	Protein diaphanous homolog 1	0	1	5.78333	6.73842
EEFFTKNQQL	HLA-B4403	1.2	3	Q99708	57	66	10	RBBP8	DNA endonuclease RBBP8	0	1	5.59828	6.85986
EEFGAMREQY	HLA-B4403	0.1	3	P62070	73	82	10	RRAS2;RRAS	Ras-related protein R-Ras2;Ras-related protein R-Ras	0	2	5.746	7.45659
EEFGKKYKL	HLA-B1801	1	3	P34932	246	254	9	HSPA4	Heat shock 70 kDa protein 4	0.5	1	6.11205	7.95963
EEFGYNAETQKL	HLA-B4403	1.5	3	P53365	180	191	12	ARFIP2	Arfaptin-2	0	1	5.65392	7.01254
EEFITPIV	HLA-B1801	1	3	P11388	571	578	8	TOP2A;TOP2B	DNA topoisomerase 2-alpha;DNA topoisomerase 2-beta	0	1	5.75319	6.05926
EEFIWLHDSF	HLA-B4403	0.125	3	Q9UNH7	71	80	10	SNX6	Sorting nexin-6;Sorting nexin-6, N-terminally processed	0	1	5.61128	6.50538
EEFKDFNKY	HLA-A2501	0.05	3	O94953	23	31	9	KDM4B	Lysine-specific demethylase 4B	0	1	5.84701	7.40231
EEFKTHHEM	HLA-B1801	0.015	3	Q9NYF8	775	783	9	BCLAF1	Bcl-2-associated transcription factor 1	0	1	5.4055	6.88668
EEFKTYNY	HLA-B1801	0.125	3	Q00536	393	400	8	CDK16	Cyclin-dependent kinase 16	0	1	5.64167	7.53632
EEFKVPAAT	HLA-B1801	0.5	3	P61960	38	46	9	UFM1	Ubiquitin-fold modifier 1	0	1	5.53811	7.38288
EEFLAFPAY	HLA-B1801	0.01	3	Q12965	302	310	9	MYO1E	Unconventional myosin-Ie	0	2	5.75072	8.35255
EEFLAQHGSEY	HLA-B1801	0.3	3	Q02809	334	344	11	PLOD1	Procollagen-lysine,2-oxoglutarate 5-dioxygenase 1	0	1	5.56698	7.03391
EEFLETKEQLY	HLA-B4403	0.7	3	O15217	32	42	11	GSTA4	Glutathione S-transferase A4	0	1	5.86986	7.054
EEFLFRTAL	HLA-B1801	0.04	3	Q9P2M4	612	620	9	TBC1D14	TBC1 domain family member 14	1	1	6.24544	6.50596
EEFLGDYRW	HLA-B4403	0.05	3	Q14257	209	217	9	RCN2	Reticulocalbin-2	0	1	5.71993	6.06224
EEFLNGRAVY	HLA-B1801	0.06	3	O60291	140	149	10	MGRN1	E3 ubiquitin-protein ligase MGRN1	0	1	5.61037	7.72772
EEFLQQYNHY	HLA-B4403	0.4	3	Q9NVU7	29	38	10	SDAD1	Protein SDA1 homolog	0	1	5.91576	6.69434
EEFLRQEHF	HLA-B1801	1.4	3	Q15646	41	49	9	OASL	2-5-oligoadenylate synthase-like protein	0	2	5.92005	9.06028
EEFLSKVSI	HLA-B1801	0.6	3	P10644	247	255	9	PRKAR1A;PRKAR1B	cAMP-dependent protein kinase type I-alpha regulatory subunit;cAMP-dependent protein kinase type I-alpha regulatory subunit, N-terminally processed;cAMP-dependent protein kinase type I-beta regulatory subunit	0	1	5.43425	7.5436
EEFMPVETF	HLA-B1801	0.07	3	Q5T4S7	5147	5155	9	UBR4	E3 ubiquitin-protein ligase UBR4	0	2	5.8602	6.85104
EEFNGYLY	HLA-B1801	0.04	3	Q96DR4	46	53	8	STARD4	StAR-related lipid transfer protein 4	0	1	5.38466	7.31351
EEFNQPLSV	HLA-B4403	0.9	3	Q15468	862	870	9	STIL	SCL-interrupting locus protein	0	2	5.69343	7.50598
EEFNREMFW	HLA-B4403	0.175	3	O95273	45	53	9	CCNDBP1	Cyclin-D1-binding protein 1	0	1	5.73984	6.77571
EEFNTGPLSVL	N/A	N/A	3	P62316	22	32	11	SNRPD2	Small nuclear ribonucleoprotein Sm D2	0	1	5.40114	6.81754
EEFPDKGFFF	HLA-B4403	0.125	3	Q86V40	317	326	10	TRABD2A	Metalloprotease TIKI1	0	1	5.8345	6.42519
EEFPDLTMF	HLA-B1801	0.125	3	P27540	776	784	9	ARNT	Aryl hydrocarbon receptor nuclear translocator	0	4	5.44535	7.54814
EEFPDRIMNTF	HLA-B1801	0.7	3	P04350	157	167	11	TUBB4A;TUBB6	Tubulin beta-4A chain;Tubulin beta-6 chain	0	1	5.53699	6.36728
EEFPGGLTI	HLA-B1801	0.25	3	Q8IZH2	1146	1154	9	XRN1	5-3 exoribonuclease 1	0	2	5.61109	6.22712
EEFQEYLQKL	HLA-B4403	0.3	3	Q9Y5W7	658	667	10	SNX14	Sorting nexin-14	0	1	5.70902	6.30049
EEFQFIKKA	HLA-B4403	0.3	3	P55081	58	66	9	MFAP1	Microfibrillar-associated protein 1	0	1	5.55591	7.54214
EEFQKDPQF	HLA-B4403	0.4	3	O75886	118	126	9	STAM2	Signal transducing adapter molecule 2	0	1	5.71473	7.54348
EEFQKELSQW	HLA-B4403	0.07	3	Q9UBB9	216	225	10	TFIP11	Tuftelin-interacting protein 11	0.5	1	5.91273	7.58807
EEFQKKSEQL	N/A	N/A	3	Q96PP9	577	586	10	GBP4	Guanylate-binding protein 4	0	1	5.64449	6.88193
EEFQSSDGEIKY	HLA-B4403	0.4	3	Q14566	35	46	12	MCM6	DNA replication licensing factor MCM6	0	1	5.97562	7.52098
EEFQTPITY	HLA-B1801	0.01	3	P60002	55	63	9	ELOF1	Transcription elongation factor 1 homolog	0	2	5.62832	8.37436
EEFQYIGESQGY	HLA-B4403	0.125	3	P43246	852	863	12	MSH2	DNA mismatch repair protein Msh2	0	1	5.9067	6.82245
EEFRASEL	HLA-B1801	1.6	3	O60306	1009	1016	8	AQR	Intron-binding protein aquarius	1	1	6.66066	8.60401
EEFREFNKY	HLA-B4403	0.05	3	Q9H3R0	24	32	9	KDM4C	Lysine-specific demethylase 4C	0	1	5.59992	7.39278
EEFRHVIAW	HLA-B4403	0.01	3	Q6ZN32	52	60	9	ETV3L;ETV3	ETS translocation variant 3-like protein;ETS translocation variant 3	0.5	2	5.34172	8.08824
EEFRQVMNGF	HLA-B4403	0.15	3	P07711	86	95	10	CTSL	Cathepsin L1;Cathepsin L1 heavy chain;Cathepsin L1 light chain	0	1	5.5547	7.07969
EEFSEIKETW	HLA-B4403	0.025	3	P36021	348	357	10	SLC16A2	Monocarboxylate transporter 8	0	1	5.8457	7.23598
EEFSFLKEF	HLA-B4403	0.03	3	Q99574	85	93	9	SERPINI1	Neuroserpin	0	1	5.43405	6.41103
EEFSRAAEKLY	HLA-B4403	0.6	3	P49458	8	18	11	SRP9	Signal recognition particle 9 kDa protein	0.5	1	6.00389	7.83808
EEFSYGYSL	HLA-B4403	0.06	3	Q00839	375	383	9	HNRNPU	Heterogeneous nuclear ribonucleoprotein U	0	2	5.84478	7.58809
EEFTATSGY	HLA-B4403	0.025	3	P46821	1111	1119	9	MAP1B	Microtubule-associated protein 1B;MAP1B heavy chain;MAP1 light chain LC1	0	1	5.57312	6.5772
EEFTDPLSF	HLA-B4403	0.06	3	P29375	27	35	9	KDM5A	Lysine-specific demethylase 5A	0	2	5.56176	7.62631
EEFTHKDGVW	HLA-B4403	0.25	3	Q6P2Q9	1205	1214	10	PRPF8	Pre-mRNA-processing-splicing factor 8	0.5	1	5.70163	7.98206
EEFVPGVKRY	HLA-B4403	0.125	3	Q53EQ6	334	343	10	TIGD5	Tigger transposable element-derived protein 5	0	1	5.67933	7.62859
EEFWHTIRY	HLA-B4403	0.07	3	Q9UIY3	205	213	9	RWDD2A	RWD domain-containing protein 2A	0	1	5.80164	5.94599
EEFYNLVRF	HLA-B4403	0.125	3	P37268	11	19	9	FDFT1	Squalene synthase	0	1	5.88884	6.67244
EEGDRVITY	HLA-B1801	0.2	3	Q13619	269	277	9	CUL4A	Cullin-4A	0	1	5.75765	7.45466
EEGEIPWLQY	HLA-B4403	0.125	3	Q8NG27	457	466	10	PJA1;PJA2	E3 ubiquitin-protein ligase Praja-1;E3 ubiquitin-protein ligase Praja-2	0	1	5.71545	6.61291
EEGEKQINQEY	HLA-B4403	1.2	3	Q9Y3C4	111	121	11	TPRKB	EKC/KEOPS complex subunit TPRKB	0	1	5.77841	7.02069
EEGGPPLTL	HLA-B4403	1.6	3	Q05932	287	295	9	FPGS	Folylpolyglutamate synthase, mitochondrial	0	1	5.56109	6.84419
EEGHDFIQEF	HLA-B4403	0.15	3	Q9Y5Y2	237	246	10	NUBP2	Cytosolic Fe-S cluster assembly factor NUBP2	0	1	5.41868	6.74088
EEGHIGVYY	HLA-B4403	0.06	3	O94905	27	35	9	ERLIN2	Erlin-2	0	1	5.62428	7.24334
EEGKAGSGLRQY	N/A	N/A	3	P62195	12	23	12	PSMC5	26S protease regulatory subunit 8	1	2	6.18227	7.92902
EEGLVNNKY	HLA-B4403	0.25	3	Q8NI36	832	840	9	WDR36	WD repeat-containing protein 36	0	1	5.64494	8.19956
EEGLVSQY	HLA-B1801	0.25	3	Q8WTT2	298	305	8	NOC3L	Nucleolar complex protein 3 homolog	0	1	5.72792	7.35096
EEGMVFTEY	HLA-B4403	0.06	3	Q15678	905	913	9	PTPN14	Tyrosine-protein phosphatase non-receptor type 14	0	1	5.76383	6.56854
EEGPDVLRW	HLA-B4403	0.07	3	Q15437	539	547	9	SEC23B;SEC23A	Protein transport protein Sec23B;Protein transport protein Sec23A	0.5	1	6.06041	8.36849
EEGPIIKEI	HLA-B4403	0.7	3	O15085	801	809	9	ARHGEF11	Rho guanine nucleotide exchange factor 11	0	1	5.85973	7.52248
EEGPPHTKNW	HLA-B4403	0.4	3	Q9UP95	681	690	10	SLC12A4;SLC12A5;SLC12A6	Solute carrier family 12 member 4;Solute carrier family 12 member 5;Solute carrier family 12 member 6	0	1	5.75972	6.77115
EEGRPGAATF	HLA-B1801	1.1	3	P19532	468	477	10	TFE3	Transcription factor E3	0	1	5.57091	7.3223
EEGSWKKFIW	HLA-B4403	0.3	3	P05026	8	17	10	ATP1B1	Sodium/potassium-transporting ATPase subunit beta-1	0	1	5.77226	6.91376
EEGYVPTSY	HLA-B4403	0.15	3	Q5T0N5	585	593	9	FNBP1L;FNBP1	Formin-binding protein 1-like;Formin-binding protein 1	0	1	5.64464	6.96147
EEHEFFHIL	HLA-B1801	0.06	3	Q9UFF9	177	185	9	CNOT8	CCR4-NOT transcription complex subunit 8	0	1	5.90796	6.80926
EEHFKNQEL	N/A	N/A	3	O00410	802	810	9	IPO5	Importin-5	0	1	5.39734	6.80888
EEHFRGQEF	HLA-B1801	0.5	3	Q99707	48	56	9	MTR	Methionine synthase	0	1	6.10903	6.958
EEHIHIQQW	HLA-B4403	0.025	3	Q8NEN9	308	316	9	PDZD8	PDZ domain-containing protein 8	0	2	5.45246	7.37245
EEHIPGQTRDW	HLA-B4403	1	3	O75153	347	357	11	CLUH	Clustered mitochondria protein homolog	0	1	6.00393	7.03894
EEHLESHKKY	HLA-B4403	0.25	3	Q9Y2D5	256	265	10	AKAP2	A-kinase anchor protein 2	1	2	6.48439	8.51872
EEHLTVDARVY	HLA-B1801	0.9	3	Q9UKK9	188	198	11	NUDT5	ADP-sugar pyrophosphatase	0	1	5.58683	7.38842
EEHPELQQF	HLA-B4403	0.4	3	Q12965	749	757	9	MYO1E	Unconventional myosin-Ie	0.5	1	6.19103	7.98227
EEHPNPGKRY	HLA-B4403	0.6	3	Q8TDB6	646	655	10	DTX3L	E3 ubiquitin-protein ligase DTX3L	0	2	5.71558	8.10853
EEHQGEMNQKY	HLA-B4403	1.1	3	Q96LB3	348	358	11	IFT74	Intraflagellar transport protein 74 homolog	0	1	5.74616	6.56422
EEHSEFVVGF	HLA-B4403	0.125	3	P11172	391	400	10	UMPS	Uridine 5-monophosphate synthase;Orotate phosphoribosyltransferase;Orotidine 5-phosphate decarboxylase	0	1	5.56935	6.94959
EEIAELQKAL	HLA-B4403	0.6	3	Q9BR77	102	111	10	CCDC77	Coiled-coil domain-containing protein 77	0	1	5.34643	6.62623
EEIAFLKKL	HLA-B4403	0.06	3	P08670	229	237	9	VIM	Vimentin	1	2	6.27166	9.0484
EEIAIIPSKKL	HLA-B4403	1.5	3	P08708	36	46	11	RPS17	40S ribosomal protein S17	1	3	7.53333	9.81552
EEIDDVTRQL	HLA-B4403	0.6	3	Q9Y388	122	131	10	RBMX2	RNA-binding motif protein, X-linked 2	0	1	5.55401	7.17143
EEIDENFKALF	HLA-B4403	0.6	3	P07384	541	551	11	CAPN1	Calpain-1 catalytic subunit	0.5	1	5.89572	6.65763
EEIDGDTNKY	HLA-B4403	0.4	3	P09884	821	830	10	POLA1	DNA polymerase alpha catalytic subunit	0	1	5.83725	6.78037
EEIDHAEYY	HLA-B4403	0.02	3	Q92552	83	91	9	MRPS27	28S ribosomal protein S27, mitochondrial	0	1	5.95321	7.09771
EEIDIHNEF	HLA-B1801	0.06	3	Q92562	669	677	9	FIG4	Polyphosphoinositide phosphatase	0	1	5.79415	7.61977
EEIDLEGKFVQL	HLA-B4403	1.5	3	Q03252	477	488	12	LMNB2	Lamin-B2	0	1	5.84488	6.40617
EEIDLRSVGW	HLA-B4403	0.04	3	Q9H1C4	315	324	10	UNC93B1	Protein unc-93 homolog B1	1	1	6.20388	6.86893
EEIDLSGNKL	HLA-B4403	0.7	3	O60346	1063	1072	10	PHLPP1	PH domain leucine-rich repeat-containing protein phosphatase 1	0	1	5.5696	7.76916
EEIDSKVKGM	HLA-B4403	0.6	3	Q9NR30	663	672	10	DDX21	Nucleolar RNA helicase 2	0	1	5.89055	6.82684
EEIEAQIKANY	HLA-B4403	0.7	3	O00233	31	41	11	PSMD9	26S proteasome non-ATPase regulatory subunit 9	0	1	5.62684	6.86298
EEIEAREVADSY	HLA-B4403	0.5	3	Q9H5V9	167	178	12	CXorf56	UPF0428 protein CXorf56	0	1	5.82471	6.811
EEIEGFRY	HLA-B1801	0.15	3	Q9NY93	421	428	8	DDX56	Probable ATP-dependent RNA helicase DDX56	1	2	6.83181	8.75875
EEIEGLISA	HLA-B1801	0.2	3	O43707	561	569	9	ACTN4	Alpha-actinin-4	0	2	5.32732	8.07011
EEIEKDIKQL	HLA-B4403	1	3	Q92817	113	122	10	EVPL	Envoplakin	0	1	5.65674	7.26677
EEIEKENKRF	HLA-B4403	0.3	3	O75113	382	391	10	N4BP1	NEDD4-binding protein 1	0	1	5.67533	7.60898
EEIESSAQY	HLA-B4403	0.015	3	Q99700	446	454	9	ATXN2	Ataxin-2	0	2	5.356	7.66845
EEIFGTIGM	HLA-B1801	0.175	3	Q99873	319	327	9	PRMT1	Protein arginine N-methyltransferase 1	1	3	6.4391	7.86355
EEIGNILAF	HLA-B4403	0.025	3	Q9BRL7	219	227	9	SEC22C	Vesicle-trafficking protein SEC22c	0	1	5.52034	6.88819
EEIGQLVKQM	HLA-B4403	0.4	3	P06132	315	324	10	UROD	Uroporphyrinogen decarboxylase	0	2	5.80971	7.44473
EEIGSRNFF	HLA-B4403	0.2	3	P49023	389	397	9	PXN	Paxillin	0	1	5.8605	8.03786
EEIGTPRKF	HLA-B4403	0.07	3	P28749	328	336	9	RBL1	Retinoblastoma-like protein 1	0.5	1	5.95332	7.47917
EEIHATGF	HLA-B4403	0.6	3	A6NEC2	113	120	8	NPEPPSL1;NPEPPS	Puromycin-sensitive aminopeptidase-like protein;Puromycin-sensitive aminopeptidase	1	1	6.64866	8.55155
EEIHATGFNY	HLA-B4403	0.025	3	A6NEC2	113	122	10	NPEPPSL1;NPEPPS	Puromycin-sensitive aminopeptidase-like protein;Puromycin-sensitive aminopeptidase	0.5	1	5.91954	8.15229
EEIHDLHQRI	HLA-B4403	0.6	3	P07099	58	67	10	EPHX1	Epoxide hydrolase 1	1	2	6.69496	8.12166
EEIHKFSGTY	HLA-B4403	0.08	4	O75911	283	292	10	DHRS3	Short-chain dehydrogenase/reductase 3	0	1	5.55443	7.66295
EEIHYVIKQL	HLA-B4403	0.3	3	O15228	79	88	10	GNPAT	Dihydroxyacetone phosphate acyltransferase	0	2	5.88394	7.55525
EEIIIAEY	HLA-B1801	0.08	3	Q9Y5A7	594	601	8	NUB1	NEDD8 ultimate buster 1	0.5	1	6.01953	8.76246
EEIIIAEYL	HLA-B4403	0.25	3	Q9Y5A7	594	602	9	NUB1	NEDD8 ultimate buster 1	0	1	5.47096	6.7015
EEIINYEF	HLA-B1801	0.175	3	Q8TCT9	151	158	8	HM13	Minor histocompatibility antigen H13	0	1	5.86686	7.15503
EEIIVKAM	HLA-B1801	0.4	3	P86791	427	434	8	CCZ1;CCZ1B	Vacuolar fusion protein CCZ1 homolog;Vacuolar fusion protein CCZ1 homolog B	0	1	5.56209	8.13255
EEIKEKVHKY	HLA-B4403	0.2	3	Q86WH2	52	61	10	RASSF3	Ras association domain-containing protein 3	0	2	5.74136	8.00958
EEIKFNLY	HLA-B4403	0.25	3	Q8WYA0	268	275	8	IFT81	Intraflagellar transport protein 81 homolog	0	1	5.57098	7.45998
EEIKKETGF	HLA-A2501	1.2	3	Q99653	15	23	9	CHP1	Calcineurin B homologous protein 1	1	1	6.99073	8.42397
EEIKKKILY	HLA-B4403	0.3	3	Q5RI15	93	101	9	COX20	Cytochrome c oxidase protein 20 homolog	0	1	5.79281	7.06408
EEIKKNYRY	HLA-B4403	0.15	3	Q9BYV8	44	52	9	CEP41	Centrosomal protein of 41 kDa	0	2	5.74053	8.40231
EEIKKSKSF	HLA-B4403	0.25	3	Q9NSV4	828	836	9	DIAPH3	Protein diaphanous homolog 3	0	1	5.21147	6.76923
EEIKQEMNTL	HLA-A2501	1.9	4	Q14683	997	1006	10	SMC1A	Structural maintenance of chromosomes protein 1A	0	1	5.6881	6.94335
EEIKQIWQQY	HLA-B4403	0.025	3	Q5TC12	159	168	10	ATPAF1	ATP synthase mitochondrial F1 complex assembly factor 1	0	1	5.61376	7.13383
EEIKQSHSF	HLA-B4403	0.125	3	Q9BYW2	580	588	9	SETD2	Histone-lysine N-methyltransferase SETD2	0	1	5.92891	7.03278
EEIKREQRL	N/A	N/A	3	Q9BZV1	298	306	9	UBXN6	UBX domain-containing protein 6	0.5	1	6.10833	7.69516
EEILHEHSY	HLA-A2501	0.05	3	Q9H9F9	243	251	9	ACTR5	Actin-related protein 5	0	1	5.89472	7.06055
EEILHKIVKY	HLA-B4403	0.175	3	Q9UIG0	1349	1358	10	BAZ1B	Tyrosine-protein kinase BAZ1B	0	1	5.69073	7.24554
EEILKVEQKY	HLA-B4403	0.3	3	Q01105	64	73	10	SET;SETSIP	Protein SET;Protein SETSIP	0	2	5.76415	8.23558
EEILLNSY	HLA-B1801	0.08	3	Q14181	106	113	8	POLA2	DNA polymerase alpha subunit B	0	2	5.88358	7.83864
EEIMKEGKQF	HLA-B4403	0.2	3	A8MXV4	330	339	10	NUDT19	Nucleoside diphosphate-linked moiety X motif 19, mitochondrial	1	2	6.05168	8.04833
EEINKIIRDLW	HLA-B4403	0.7	3	Q92878	1141	1151	11	RAD50	DNA repair protein RAD50	0	1	5.68655	6.54423
EEINLQRNI	HLA-B4403	0.6	3	Q8NEM0	298	306	9	MCPH1	Microcephalin	0	1	5.81433	7.02563
EEINMGEYAGSDKLY	N/A	N/A	3	Q8TEH3	387	401	15	DENND1A	DENN domain-containing protein 1A	0	1	5.73292	6.73894
EEINNMKTKF	HLA-B4403	0.4	3	Q7Z569	436	445	10	BRAP	BRCA1-associated protein	0	2	5.88843	7.56011
EEINRQVTY	HLA-A2501	0.4	3	Q14517	2948	2956	9	FAT1	Protocadherin Fat 1;Protocadherin Fat 1, nuclear form	0	1	5.7434	7.45423
EEIPKNAAY	HLA-A2501	0.125	3	Q16718	36	44	9	NDUFA5	NADH dehydrogenase [ubiquinone] 1 alpha subcomplex subunit 5	0	1	5.67073	7.13114
EEIPKNYSI	HLA-B4403	0.7	3	Q9Y4A5	1738	1746	9	TRRAP	Transformation/transcription domain-associated protein	0	1	5.57068	7.8783
EEIPKRETY	HLA-B1801	0.4	3	Q9BZE1	168	176	9	MRPL37	39S ribosomal protein L37, mitochondrial	0	1	5.87412	7.02197
EEIPLIKSAY	HLA-B4403	0.025	3	Q14152	705	714	10	EIF3A	Eukaryotic translation initiation factor 3 subunit A	0	1	5.8371	7.57353
EEIPVHEEF	HLA-B1801	0.07	3	Q9H6V9	7	15	9	C2orf43	UPF0554 protein C2orf43	0	1	5.91168	8.20485
EEIPVSSHY	HLA-B4403	0.05	3	P54132	1317	1325	9	BLM	Bloom syndrome protein	0	1	5.91636	7.59879
EEIPVSSHYF	HLA-B4403	0.05	3	P54132	1317	1326	10	BLM	Bloom syndrome protein	0.5	1	5.91334	7.35232
EEIQTVFNKY	HLA-B4403	0.025	3	Q9H147	80	89	10	DNTTIP1	Deoxynucleotidyltransferase terminal-interacting protein 1	0	1	5.5933	7.3665
EEIRENLSL	HLA-B4403	0.4	3	Q99814	141	149	9	EPAS1	Endothelial PAS domain-containing protein 1	0	1	5.70587	7.28652
EEIRKYSAIY	HLA-B4403	0.07	4	Q13506	247	256	10	NAB1	NGFI-A-binding protein 1	0	1	5.70338	6.94508
EEIRVLVL	HLA-B1801	1.1	3	Q5H9U9	219	226	8	DDX60L	Probable ATP-dependent RNA helicase DDX60-like	0	1	5.9113	8.06266
EEISERKGGF	HLA-B4403	0.7	3	P61599	97	106	10	NAA20	N-alpha-acetyltransferase 20	0	1	5.78901	7.001
EEISHLISF	HLA-B4403	0.06	3	Q9NU22	2968	2976	9	MDN1	Midasin	0.5	1	5.67526	7.77968
EEISNMIHSY	HLA-B4403	0.02	3	Q7Z4S6	473	482	10	KIF21A	Kinesin-like protein KIF21A	0	1	5.69091	7.589
EEISPNIRY	HLA-B4403	0.05	3	Q9UHB9	238	246	9	SRP68	Signal recognition particle subunit SRP68	0	1	5.77581	7.48316
EEISQAILDF	HLA-B4403	0.04	3	O00625	262	271	10	PIR	Pirin	0	2	5.66721	7.43944
EEISTLVQKL	HLA-B4403	0.4	3	Q8N983	95	104	10	MRPL43	39S ribosomal protein L43, mitochondrial	0	1	5.56071	7.02007
EEISTVLQY	HLA-B4403	0.01	3	Q92621	1257	1265	9	NUP205	Nuclear pore complex protein Nup205	0	1	5.65414	7.06989
EEITGYLY	HLA-B1801	0.125	3	P04626	404	411	8	ERBB2	Receptor tyrosine-protein kinase erbB-2	0	1	6.09781	7.01216
EEITTGSAW	HLA-B4403	0.01	4	Q15121	37	45	9	PEA15	Astrocytic phosphoprotein PEA-15	0	1	5.89549	6.96413
EEIVDKYDLF	HLA-B4403	0.25	4	O43852	288	297	10	CALU	Calumenin	0	1	5.81057	6.82577
EEIVFPRQF	HLA-B4403	0.01	3	P19022	139	147	9	CDH2	Cadherin-2	0	1	5.64353	7.01182
EEIVKEVSTY	HLA-B4403	0.15	4	Q5VTE0	168	177	10	EEF1A1P5;EEF1A1	Putative elongation factor 1-alpha-like 3;Elongation factor 1-alpha 1	0	1	5.95248	7.81055
EEIVLHVL	HLA-B1801	0.3	3	Q5S007	219	226	8	LRRK2	Leucine-rich repeat serine/threonine-protein kinase 2	0	1	5.79535	7.20922
EEIVYPQKAY	HLA-B4403	0.02	3	Q9UBH6	549	558	10	XPR1	Xenotropic and polytropic retrovirus receptor 1	0	1	5.53304	7.51991
EEIYKDRQKF	HLA-B4403	0.7	3	O75955	118	127	10	FLOT1	Flotillin-1	1	2	6.03878	7.61055
EEKALIYQF	HLA-B4403	0.2	3	Q92820	292	300	9	GGH	Gamma-glutamyl hydrolase	0	1	5.69369	7.41211
EEKDWKTAY	HLA-A2501	0.25	3	O00231	221	229	9	PSMD11	26S proteasome non-ATPase regulatory subunit 11	0.5	1	6.12979	8.37949
EEKKGISGY	HLA-A2501	0.5	4	Q8WYA0	450	458	9	IFT81	Intraflagellar transport protein 81 homolog	0	1	5.67164	7.05258
EEKPNNPEF	HLA-B1801	0.9	3	O14879	164	172	9	IFIT3	Interferon-induced protein with tetratricopeptide repeats 3	0	1	5.72103	7.99873
EEKPPKPAF	HLA-A2501	1.3	3	Q9ULD2	826	834	9	MTUS1	Microtubule-associated tumor suppressor 1	0	1	5.88666	7.96173
EEKSIDLIQKW	HLA-B4403	0.15	3	P49585	268	278	11	PCYT1A	Choline-phosphate cytidylyltransferase A	0	1	5.63955	7.26352
EELADIKQAY	HLA-B4403	0.07	3	Q8WXX5	125	134	10	DNAJC9	DnaJ homolog subfamily C member 9	0	1	5.91486	6.87991
EELAQGRLY	HLA-B4403	0.025	3	P23368	505	513	9	ME2	NAD-dependent malic enzyme, mitochondrial	0	1	5.79763	7.20602
EELDDIMKNF	HLA-B4403	0.25	3	Q9C0B7	1070	1079	10	TANGO6	Transport and Golgi organization protein 6 homolog	0	1	5.60867	6.35767
EELDFQKNI	HLA-B4403	0.4	3	P02545	202	210	9	LMNA	Prelamin-A/C;Lamin-A/C	0	2	5.61367	8.23962
EELDFQKNIY	HLA-B4403	0.175	3	P02545	202	211	10	LMNA	Prelamin-A/C;Lamin-A/C	1	1	6.76744	8.38007
EELDGLFRRY	HLA-B4403	0.04	3	Q14814	122	131	10	MEF2D	Myocyte-specific enhancer factor 2D	2	2	7.19008	8.7655
EELDLPAVF	HLA-B1801	0.03	3	P14324	372	380	9	FDPS	Farnesyl pyrophosphate synthase	0	2	5.6799	7.20336
EELDPESREY	HLA-B4403	0.3	3	Q6P161	108	117	10	MRPL54	39S ribosomal protein L54, mitochondrial	0	1	5.68235	7.11691
EELDPESREYW	HLA-B4403	1.3	3	Q6P161	108	118	11	MRPL54	39S ribosomal protein L54, mitochondrial	0	1	5.74765	7.37088
EELDSLIKATI	N/A	N/A	3	Q71UI9	95	105	11	H2AFV;H2AFZ	Histone H2A.V;Histone H2A.Z	0	1	5.67123	6.36644
EELDTYITF	HLA-B1801	0.04	3	Q9BXJ1	262	270	9	C1QTNF1	Complement C1q tumor necrosis factor-related protein 1	0	2	5.60723	6.5954
EELDYRNSY	HLA-B1801	0.04	3	O95359	2515	2523	9	TACC2	Transforming acidic coiled-coil-containing protein 2	0	1	5.72447	7.23664
EELEDIKQF	HLA-B4403	0.09	3	Q70CQ2	2916	2924	9	USP34	Ubiquitin carboxyl-terminal hydrolase 34	0	1	5.78723	7.12759
EELEELVARF	HLA-B4403	0.15	3	O15270	217	226	10	SPTLC2	Serine palmitoyltransferase 2	0	1	5.39984	6.28165
EELEKLQQY	HLA-B1801	0.15	3	Q9ULW0	392	400	9	TPX2	Targeting protein for Xklp2	1	1	6.75977	8.35495
EELEKTFTF	HLA-B1801	0.025	3	Q13488	59	67	9	TCIRG1	V-type proton ATPase 116 kDa subunit a isoform 3	1	1	6.12992	8.0525
EELEQERNHW	HLA-B4403	0.6	3	Q8TE76	794	803	10	MORC4	MORC family CW-type zinc finger protein 4	0	1	5.65008	6.87511
EELEQKYTY	HLA-B1801	0.01	3	P42224	281	289	9	STAT1	Signal transducer and activator of transcription 1-alpha/beta	0	2	5.87732	9.01841
EELEQVVY	HLA-B1801	0.05	3	O95786	447	454	8	DDX58	Probable ATP-dependent RNA helicase DDX58	0	1	5.57568	7.94071
EELERDKRVTW	N/A	N/A	3	Q9Y320	148	158	11	TMX2	Thioredoxin-related transmembrane protein 2	0.5	1	5.75784	8.35898
EELERILVY	HLA-B1801	0.02	3	Q9Y487	59	67	9	ATP6V0A2	V-type proton ATPase 116 kDa subunit a isoform 2	1	1	6.50083	7.186
EELERQPKRF	HLA-B4403	0.8	3	Q8WVJ9	20	29	10	TWIST2	Twist-related protein 2	0	1	5.84418	7.70384
EELEWQNRF	HLA-B4403	0.5	3	Q6UWE0	245	253	9	LRSAM1	E3 ubiquitin-protein ligase LRSAM1	0	1	5.47269	7.41449
EELEYFNHI	HLA-B4403	0.25	3	Q8WYQ5	593	601	9	DGCR8	Microprocessor complex subunit DGCR8	0	1	5.69702	6.98706
EELFARKF	HLA-B1801	0.3	3	Q00610	361	368	8	CLTC	Clathrin heavy chain 1	0.5	1	6.20176	7.95551
EELFHLLNF	HLA-B4403	0.1	3	Q14839	910	918	9	CHD4;CHD5;CHD3	Chromodomain-helicase-DNA-binding protein 4;Chromodomain-helicase-DNA-binding protein 5;Chromodomain-helicase-DNA-binding protein 3	0	1	5.85044	6.78429
[truncated: 5,526 more rows]

## Sheet: Sheet2
Peptide
DEINRDWLDWTY	0.01
DEISFQTVY	0.01
DEIVVSTY	0.01
DELEELINY	0.01
DELEFEVF	0.01
DELEIKAYY	0.01
DELELHQRF	0.01
DELERFTSM	0.01
DELIFSNEY	0.01
DELQAILNY	0.01
DELQLVQY	0.01
DELSLVTLF	0.01
DELTSLLGY	0.01
DEMAAVMGF	0.01
DEMTSLSEY	0.01
DENENKIEF	0.01
DENEVRTLF	0.01
DENGLIIVW	0.01
DENLMHISY	0.01
DERLVYTSF	0.01
DESFLGTLY	0.01
DETLGTATF	0.01
DETQIFSY	0.01
DEVELIHF	0.01
DEVFMAFASY	0.01
DEVGSLIEY	0.01
DEVLNAAF	0.01
DEVPVGVEM	0.01
DEVVGIVGY	0.01
DEVYQVTVY	0.01
DEWDNLIKM	0.01
DEYDFYRSF	0.01
DEYDTVLAY	0.01
DEYENLFNM	0.01
DEYGKPLSY	0.01
DEYIYRHFF	0.01
DEYKVTAF	0.01
DEYQVGQLY	0.01
DEYSIFPQTY	0.01
DIAPRYSSF	0.01
DIAQNILSF	0.01
DIIDDVDSF	0.01
DIIGTLSGF	0.01
DIREMMESF	0.01
DLPDHLLSY	0.01
DTAEALAAF	0.01
DTIEITGTF	0.01
DTITILAQY	0.01
DTKEAIANY	0.01
DTKEGILQY	0.01
DTKQMMSSF	0.01
DTMDHYRTF	0.01
DTMEFIRSF	0.01
DTRESMHAF	0.01
DTVSTFTSY	0.01
DVAEEIANY	0.01
AEAAASAYY	0.01
DVIDTLTSL	0.01
DVIGTLSGF	0.01
DVITQIASF	0.01
DVKDYIQEY	0.01
DVSPVVSTY	0.01
DVTDEMLSF	0.01
DVTQVSSAY	0.01
DVVDFFQKY	0.01
DVVGDTSGY	0.01
DVVGGLMAW	0.01
EAIAGYSQY	0.01
EAISYYSKY	0.01
EAVKQYSSY	0.01
AEAFLEHLW	0.01
EEFDPFFRY	0.01
EEFEYQRSY	0.01
EEFEYRHVM	0.01
EEFLAFPAY	0.01
EEFQTPITY	0.01
EEFRHVIAW	0.01
AEALHAHGY	0.01
AEASAIVEY	0.01
EEISTVLQY	0.01
EEITTGSAW	0.01
EEIVFPRQF	0.01
EELEQKYTY	0.01
EELTMAMSY	0.01
EEMGDYIRSY	0.01
EEQAFHVSY	0.01
EEVALVQLF	0.01
EEVEFPIAY	0.01
EEYQAFLVY	0.01
EIAEAYLGY	0.01
EIAESVQAF	0.01
EIAGHIMEF	0.01
EIIAGILAY	0.01
EIIEDLAFY	0.01
EIIGPYASW	0.01
EIIKHMAKL	0.01
EIIKIIGKY	0.01
EIILEFESF	0.01
EIIPTLGQF	0.01
EIIQYIQIY	0.01
EIISTVTSF	0.01
EIITPYRSF	0.01
EIKDILIQY	0.01
EIKDVFAVY	0.01
EIKEKVHKY	0.01
EIKETLLSF	0.01
EIKQEMNTL	0.01
EIKQNLHTW	0.01
EIPEQFLSY	0.01
EISNIFSNY	0.01
EIVGTLLGF	0.01
EIVKEVSTY	0.01
EIYGGYAAY	0.01
ELKDFFQSY	0.01
ELREQMSGY	0.01
ELVERLQSY	0.01
ELVGVFGAY	0.01
ENIEVYHSY	0.01
ENISGMTSF	0.01
ESAPVHNSF	0.01
ESIQGLSSW	0.01
ETAGAIMAF	0.01
ETAGRYITY	0.01
ETALGIGGF	0.01
ETALLSSGF	0.01
ETAQAIASY	0.01
ETAQQTTTF	0.01
ETASAMATL	0.01
ETAVLLGSY	0.01
ETFDDLPKW	0.01
ETFNTPAMY	0.01
ETIAKLIKY	0.01
ETIAKLVKY	0.01
ETIARLQAL	0.01
ETIDRFNNY	0.01
ETIDVHSGY	0.01
ETIESINQL	0.01
ETIETINQL	0.01
ETIFLLESY	0.01
ETIHPRKSY	0.01
ETINRYGSL	0.01
ETIQGTGSW	0.01
ETIQHTEAF	0.01
ETIQITQKY	0.01
ETIQTYRSV	0.01
ETIVHQHEY	0.01
ETIVIINKF	0.01
ETKDDMSMSSY	0.01
ETKDGLKEF	0.01
ETKDPTNGY	0.01
ETKDYMNQL	0.01
ETKEEVLQY	0.01
ETKEVYRHF	0.01
ETKEYFESW	0.01
ETKKQYDSF	0.01
ETKNTLRAF	0.01
ETLAHVHTF	0.01
AEFEQGHQF	0.01
ETLGFLNHY	0.01
ETMIIMDSF	0.01
AEFEVHEVY	0.01
ETPLHISGF	0.01
ETQGITDTY	0.01
ETQTKYQSY	0.01
ETRQQLAQY	0.01
ETSFSTSHY	0.01
ETTAYFEAY	0.01
ETTEKITSF	0.01
AEFGVVAAY	0.01
ETVDGYRRY	0.01
ETVSGLKGY	0.01
ETYIRSGTY	0.01
EVAAAIAGY	0.01
EVAALIRSL	0.01
EVAAVLLHF	0.01
EVAEAITQF	0.01
EVAEKYLDY	0.01
EVAELLATL	0.01
EVAGHLRTY	0.01
AEFKEAFQLF	0.01
EVAHFMNAL	0.01
EVAPAGASY	0.01
EVAPALSVF	0.01
EVAPMLQQF	0.01
AEFKEAFSLF	0.01
EVASALRSF	0.01
EVASNITSF	0.01
EVASVYQSY	0.01
EVATFYTMY	0.01
EVATRMQSF	0.01
AEFKVTIKY	0.01
EVFESVSAY	0.01
EVFGPLPAF	0.01
EVFMAFASY	0.01
EVFSGLSSL	0.01
EVFSTTLAY	0.01
EVHDYIRAY	0.01
AEFNTLYHW	0.01
EVHGTSGSF	0.01
EVIAKNNSF	0.01
EVIDFLSGF	0.01
EVIDVVRTM	0.01
EVIEKLFAM	0.01
EVIESLLSL	0.01
EVIETLLSL	0.01
EVIFSLETY	0.01
EVIGGYLAL	0.01
EVIGKITAL	0.01
EVIGVPQSF	0.01
EVIKNFIQY	0.01
EVILPVPAF	0.01
EVIPLVQTF	0.01
EVIPPMKEF	0.01
EVIPPYYSY	0.01
EVIPTHTVY	0.01
EVIPYTPAM	0.01
EVIQEIKSF	0.01
EVIQNMTEF	0.01
AEFRDPLGY	0.01
EVIQWLAKL	0.01
EVIRAFYSY	0.01
EVIRLIANF	0.01
EVISHIGKL	0.01
EVISSLEKY	0.01
EVISVLQKY	0.01
EVIVGVNKY	0.01
EVKDSLGVY	0.01
EVKELLNKL	0.01
AEFYHPAQEY	0.01
EVKLTVASF	0.01
EVKYGIKEY	0.01
AEFYHPGQEY	0.01
EVLDHMGTF	0.01
EVLDNLLAF	0.01
EVLPKMMAF	0.01
EVMEIMSRF	0.01
EVMKAMQSL	0.01
EVMKLLKSF	0.01
EVMKYITSL	0.01
EVMSLMSSL	0.01
EVNELLQKF	0.01
EVNGLISMY	0.01
EVPTQLVSY	0.01
EVQDSYEAY	0.01
EVQEIVSVY	0.01
EVQQHMKSL	0.01
EVRQGLKAY	0.01
EVSEFFDSF	0.01
EVTAIIASF	0.01
EVTDFLSFY	0.01
EVTDHMVSL	0.01
EVTDLLASF	0.01
EVTEIISQF	0.01
EVTELLARY	0.01
EVTGHSKGY	0.01
EVTSKLKSY	0.01
EVVAGIKEY	0.01
EVVDFSSHY	0.01
EVVEEVEKY	0.01
EVVENLLNY	0.01
EVVETTQVY	0.01
EVVGVYGSF	0.01
EVVGYFGRF	0.01
EVYAGSHQY	0.01
EVYDDFLHY	0.01
EVYGSLPAF	0.01
FAADIISVL	0.01
FAADIPRIL	0.01
FAFEHSEEY	0.01
FAFFDPVMY	0.01
FAFPLHVDY	0.01
FAMEFVKYY	0.01
FAMPYFIQV	0.01
FAMYPPSMI	0.01
FAQHFTHQF	0.01
FASEVSNVL	0.01
FASFIVQYY	0.01
FAYEGPMYL	0.01
FAYPAIRYL	0.01
FAYTATLTV	0.01
FGYEPTIYY	0.01
FLKPTPNTV	0.01
FLYPFPLAL	0.01
FTAGSYSSY	0.01
FTKPPIGTW	0.01
FTVDDYSHY	0.01
FVHPGAATV	0.01
FVYENPISL	0.01
AEIDVIFKDF	0.01
AEIEADRSY	0.01
GEFSLFGEY	0.01
GEFSSGRKW	0.01
AEIEKLGQKY	0.01
AAFDGGFTV	0.01
AEIGHHRRY	0.01
AEIKQIVSEY	0.01
GTKSTWPQK	0.01
GTKYIFMVK	0.01
AEIQHAEEF	0.01
HAFWGGSVV	0.01
HELENHSMY	0.01
HEMEKAFAF	0.01
AEIYLEGSAF	0.01
HIAENILSY	0.01
HIIGRIESY	0.01
HLKPGTLYK	0.01
HSKVKVIYK	0.01
AELAIFRVF	0.01
HTIGPFSSF	0.01
HTKPYVRSK	0.01
IAFEFPVLV	0.01
IAFPTSISV	0.01
IEFDIPITY	0.01
IETELIYKY	0.01
KAFQNPSTV	0.01
KAYANPTVV	0.01
KEFQPFLKKW	0.01
KELELAHRY	0.01
KEMEQFVKKY	0.01
KFKDPNAPK	0.01
KFRSNLPAK	0.01
AEMEERFYRY	0.01
KIRDVLIQK	0.01
KIREFILQK	0.01
AEMKEYITKF	0.01
KQRLQQLFK	0.01
AEMQFGELL	0.01
KSHFIVALK	0.01
AEMQWKRDY	0.01
KSHPPPPEK	0.01
AENAEFMRNF	0.01
KSKEHWYQK	0.01
KSKYFAVGK	0.01
KSRAWVLEK	0.01
KTKAPPLSK	0.01
AENDFVHRI	0.01
KTKRSIQFV	0.01
KTKRTIQFV	0.01
KTKSMFFFL	0.01
KTRHDPLAK	0.01
KVHYGFILK	0.01
KVKMTTHLK	0.01
KVKTITQVK	0.01
KVRAYIQMK	0.01
KVRGQTPKV	0.01
KVRPPPLKK	0.01
KYKDINITK	0.01
AENNEFITW	0.01
AENNINLIF	0.01
LAFPATKTY	0.01
AENQTVVKY	0.01
MAFDPTSTL	0.01
MEFLFNKTGW	0.01
MEIESTFHMY	0.01
MEIQEAFLRF	0.01
MENEFYYRY	0.01
MENENHQVF	0.01
MEYDILIRY	0.01
MTRQEYQEK	0.01
MTVGELSSF	0.01
NAFDGPITI	0.01
NAFHHPSAV	0.01
AAFPLPVVV	0.01
NEFFFSHF	0.01
NEFGLVENY	0.01
NEFLLPPVF	0.01
NEFPHAIAM	0.01
NEFPVFITM	0.01
NEIGIPMVF	0.01
AEQQVPLVLW	0.01
NELESYAY	0.01
NESAIFHGW	0.01
NETESVLSY	0.01
AESALQLLY	0.01
NEVEQLLYY	0.01
NEYPSRVAF	0.01
QAYPTTVVF	0.01
QEAEAWLNY	0.01
QEFAVAGYEF	0.01
QEFDSGLLHW	0.01
QEIDILEDW	0.01
QELLMAHDF	0.01
QENSVYLSY	0.01
QETAVTQTY	0.01
QEVDFFQRY	0.01
QEVENFFTF	0.01
AETDLAKRF	0.01
AETDVSLVY	0.01
QVKELLTSF	0.01
RAFGGILVV	0.01
RAKPEYISK	0.01
RAYDGTTYL	0.01
AETLIFVKY	0.01
REYEIEFIY	0.01
RLKPTFISK	0.01
RSREVYHTK	0.01
RTKFKSLQK	0.01
RTKSVDALK	0.01
RTKTWTLKK	0.01
RVKGVTIVK	0.01
RVKYGTVFK	0.01
RVRWPSLMK	0.01
RYKSIVKYK	0.01
SAFPFPVTV	0.01
SAYDNVNKV	0.01
SEAKAFHDY	0.01
SEALALTQTW	0.01
SEASVFDAY	0.01
SEFALRPTF	0.01
SEFDFIVRY	0.01
SEFEMKVYY	0.01
SEFGNHYLY	0.01
SEFKEFSQSF	0.01
SEFNFSSKTY	0.01
SEFTGVWKY	0.01
SEIDQLFRIF	0.01
SELKDFFQSY	0.01
SELPTAKEY	0.01
SEMDVTGQAF	0.01
SEMEMAHLY	0.01
SEMNVNMKY	0.01
SENDMRFVY	0.01
SENDTYFKKY	0.01
SENIVIQVY	0.01
SENLLGKQF	0.01
SESAVFHGF	0.01
SESELGRKW	0.01
SESNFARAY	0.01
SETAMFSVY	0.01
SETGVTLLY	0.01
SETVLNLAF	0.01
SEVDLTRSF	0.01
SEVEQYVKVW	0.01
SEVQQILFY	0.01
STKKFWIQK	0.01
STRPVYLKK	0.01
STSDLIRAY	0.01
SVADLLASF	0.01
SVIDIINKY	0.01
SVREFVLSK	0.01
SVVELINHY	0.01
SVVGAISSY	0.01
TAYPQVVVV	0.01
TEFESFSF	0.01
TEHWLVRIY	0.01
TEIKVGVAY	0.01
TELPLTVSY	0.01
TETGFIWSF	0.01
TEWQQTYTY	0.01
VAFPSSSVY	0.01
VAYSHPTTV	0.01
VEFDVLPAF	0.01
ASRDTYKLK	0.01
VESELLHTY	0.01
VEWEGTTPY	0.01
YAFAHILTV	0.01
YAFNHPFSI	0.01
YAFNMKATV	0.01
YAFPKAVSV	0.01
YAFPKAVTV	0.01
YAFPKSITV	0.01
YAFPLAHSL	0.01
YAFVRPVIL	0.01
YAIDNPLHY	0.01
YAKDDPLEF	0.01
YAMPSSTPL	0.01
YANDFASEY	0.01
YANNAIKTY	0.01
YARDSVSSV	0.01
YASENVNKL	0.01
YASNITSVL	0.01
YASPVVAFY	0.01
YASSPGGVY	0.01
YATDRKETY	0.01
ATHPTWALK	0.01
YAYLYIRML	0.01
YAYPATAAA	0.01
YAYPYSYYY	0.01
YAYTGRLEL	0.01
YAYTGVLQL	0.01
YEHASIHLW	0.01
ATHTAFVAK	0.01
YGYDNVKEY	0.01
YGYEHILTL	0.01
YSYFSPRTM	0.01
YTFEGARYY	0.01
YTFGRIVIY	0.01
YTSPNVRSL	0.01
YTTDRVMTV	0.01
YTVENSRVY	0.01
ATRKLALQK	0.01
AVIDSLSAY	0.01
AARPKSAFK	0.01
DEANIAWKY	0.01
DEEGLKLTF	0.01
DEEIKRAY	0.01
DEEMAVKY	0.01
DEEQVFHFY	0.01
DEFAQLFQY	0.01
DEFDGKVTY	0.01
DEFEQGTYIY	0.01
DEFFTSGY	0.01
DEFGSWQEY	0.01
DEFHLILEY	0.01
DEFKIGELF	0.01
DEFLGLTHTY	0.01
DEFLWREQF	0.01
DEFNGVPSY	0.01
DEFPTMVF	0.01
DEFQLLQAQY	0.01
DEFQTGILIY	0.01
DEFSVVSY	0.01
DEFTHLYTL	0.01
DEFYQTTY	0.01
DEGGLKLTF	0.01
DEHEGPALY	0.01
DEHSVMTY	0.01
DEINIAESF	0.015
DEKQQHIVY	0.015
DELEGTYKIY	0.015
DELQSILNY	0.015
DEMKENIIF	0.015
DENHLFIKY	0.015
DENILVQEF	0.015
DENSLEYKY	0.015
DENSVIKSF	0.015
DESVGNVTF	0.015
DEVNGLISM	0.015
DEWHEHTAF	0.015
DEYAPAVF	0.015
DEYKAFYKSF	0.015
DIADNFEAF	0.015
AAYPEIVAV	0.015
DTADAFIAF	0.015
DTADPASSF	0.015
DTKEIYTHF	0.015
DTTGTYTQY	0.015
AEAAAAAKF	0.015
DVIRLIMQY	0.015
DVKDLIGFF	0.015
DVMAHVHTF	0.015
DVTVKMSTY	0.015
EAIEQILKY	0.015
EAVTTIAAY	0.015
EEFDARWVTY	0.015
EEFKTHHEM	0.015
EEIESSAQY	0.015
EELIVVTSY	0.015
EEMGLTSSF	0.015
EEVEVILQY	0.015
EEYETTQEY	0.015
EEYLLRQVF	0.015
EEYQSLIRY	0.015
EIIDNSQGF	0.015
EIIPMFSNL	0.015
EIKDKLLNY	0.015
AEEEFVQRF	0.015
EIRELLTEF	0.015
ELKEFFMSF	0.015
ETIERLQQL	0.015
ETIKNLEIF	0.015
ETILPIMNQY	0.015
ETINRIKLY	0.015
EVAPDAKSF	0.015
EVAPDFFEY	0.015
EVAQHLAATY	0.015
EVIDKYTAV	0.015
EVKSHLLDY	0.015
EVLDGYLGF	0.015
EVPASVTGY	0.015
EVSSHFSHF	0.015
EVTKNLQKF	0.015
EVTQEFTQY	0.015
EVVAFIQHF	0.015
EVVERVLTF	0.015
EVVGKIRSL	0.015
EVVRETGEY	0.015
EVVSNVQEY	0.015
EVVSPLSSW	0.015
EVVSVLHVF	0.015
EVYAKANSF	0.015
FASEYPLIL	0.015
FEFIIPESY	0.015
FQYPDTRYL	0.015
FSSDNRQIV	0.015
GEFKALQEW	0.015
GEMPTSVAY	0.015
AEIEIVKEEF	0.015
GSRPPGLSK	0.015
AEIQKDVQTY	0.015
AEISNAIDQY	0.015
HEFGAITF	0.015
HEIEALKSF	0.015
HEIESAGQTW	0.015
AELALQKKY	0.015
HTVADMMYF	0.015
HVISQTGGY	0.015
IAFPSANEV	0.015
KARGPGLEK	0.015
AELKQLNQQY	0.015
AELNFFQRI	0.015
KEMENFYVF	0.015
KENAAYFQFF	0.015
KEYDLAKKY	0.015
AEMEVKRESY	0.015
KQRVLFVEK	0.015
KSKLPVLQK	0.015
LEYLIKHNY	0.015
MEIEQSVKSF	0.015
MEKIWHHTF	0.015
MEQELAHAV	0.015
METMMFTF	0.015
MEVELPYRY	0.015
MVAEEYNAF	0.015
AEQDFISKF	0.015
NAYDFIMKL	0.015
NEFQGAEAM	0.015
NEFTTHVM	0.015
NEITGHTY	0.015
NEITIPVTF	0.015
NELESDLTF	0.015
NELQLRWQEY	0.015
NELVTGSSY	0.015
NENPLRALY	0.015
NEVEKTMEY	0.015
NTIDSTSSF	0.015
QEFEHVNGRW	0.015
QEFGVPHQY	0.015
QEFNLPVRY	0.015
QELYFFHEL	0.015
QENYFLEKQY	0.015
QEVGYSIRF	0.015
QEVGYTIRF	0.015
QIADAYSSF	0.015
QTPAHIAAF	0.015
AETGSVKDF	0.015
RMRGPAQAK	0.015
RSKTVILVK	0.015
RTKFKGLQK	0.015
RTKTPGPGA	0.015
RVFSTSPAK	0.015
AEVGVWDNY	0.015
SDEFGSWQEY	0.015
SEAEIHQSF	0.015
SEASLGPLAY	0.015
SEEEFLRTY	0.015
SEIFLHESY	0.015
SEIINSKNF	0.015
AEYYFQKEF	0.015
SELDLAVPF	0.015
SELIVYTY	0.015
SELQVLLGY	0.015
SEMDTSVKF	0.015
SENAASVISY	0.015
SENTAIHHY	0.015
SEVILHHEY	0.015
SEYLGVTSF	0.015
SEYPVILSF	0.015
STHGTFLNK	0.015
SVRPGASYK	0.015
SVRPSVIQK	0.015
TEEAIIYSY	0.015
TEFEVKEY	0.015
TEFGPGTAY	0.015
TELDTAFMY	0.015
TELEYIHAL	0.015
TELPAPLSY	0.015
TTFPRPVTV	0.015
ASKPPPISK	0.015
VEQSFFNDW	0.015
WAYPRQVFI	0.015
YAAGVHSVL	0.015
YAAQNRQEF	0.015
YAFLRREYY	0.015
YAFSHQRGY	0.015
YAMNFNPII	0.015
YARLHPRAV	0.015
YEVFIAQGY	0.015
YIIQNIPGF	0.015
YSRKGFLFK	0.015
YSYPSPITA	0.015
AVRSPGPLA	0.015
AVRTGNLAK	0.015
DEFEKEETF	0.015
DEFIGEKTF	0.015
DEFKSVSKF	0.015
DEFQEYTM	0.015
DEFSEAIKAF	0.015
DEHDFLGQF	0.015
DEHIYPYMY	0.015
DEIDISSY	0.015
DEKSIITY	0.02
DENSAFLQF	0.02
DERKLRTFY	0.02
DESVDVAVF	0.02
DESVLTNVF	0.02
DETGVLKGF	0.02
DEVKFLTVL	0.02
DEVLVAGF	0.02
DEVLVNHF	0.02
DEVRTLTY	0.02
DIADPFFAY	0.02
DIIDDVESF	0.02
DTFNHLTTW	0.02
DTKEKINQF	0.02
DTPEEMHHW	0.02
DVAGRVMQY	0.02
DVIERVIQY	0.02
DVTQTVSSF	0.02
DVVQIVSGF	0.02
EAVKSYKSY	0.02
EEAFAIFRKF	0.02
EEAGFPLAY	0.02
EEFADFATF	0.02
EEFEKLYASY	0.02
EEIDHAEYY	0.02
EEISNMIHSY	0.02
EEIVYPQKAY	0.02
AEASHVSRY	0.02
EELERILVY	0.02
EELYTKKLW	0.02
EEMDLKVLQF	0.02
EEMYDIFGKY	0.02
EENQELVTRW	0.02
EEWEAEFQRY	0.02
EIIAQINTL	0.02
EIMTRIQTY	0.02
EIVGPYPSW	0.02
EIVQFFSGL	0.02
ELSSQMSSF	0.02
AEELFARKF	0.02
ESIEYVQTF	0.02
ESMDNYSHF	0.02
ESVESITAF	0.02
AEEQLLKHGW	0.02
ETFGYATSI	0.02
ETIASVRSL	0.02
ETKSRFTEY	0.02
ETLEFASGF	0.02
ETNTVVQTY	0.02
ETTDLLAHW	0.02
ETVQKFQSI	0.02
EVAAGIWGF	0.02
EVAGMLIGL	0.02
EVAPSFGTL	0.02
EVAPSFSSV	0.02
EVFPLAMNY	0.02
EVFTGGIGSY	0.02
EVHDLERKY	0.02
EVIDFSHGL	0.02
EVKEDIAKL	0.02
EVKKTLQQF	0.02
EVKLKVDSF	0.02
EVMTKLSHF	0.02
EVPDQYGTI	0.02
EVRTYFHEF	0.02
EVTDRIASL	0.02
EVTEFISKL	0.02
EVVERLLSV	0.02
EVVGAYVSW	0.02
EVVGTFSNW	0.02
EVVNLFLHF	0.02
EVVQEILQF	0.02
FANDDRHVM	0.02
FAQDVGRMF	0.02
FATESSHFY	0.02
AEHDRIARQW	0.02
AEHDVTVKY	0.02
FEYEYSQRW	0.02
AEHSTVITF	0.02
FTVPHTHVF	0.02
AEIPGLSINF	0.02
HEFDPYFNY	0.02
HEGEILQAF	0.02
HSKISSLNK	0.02
HTVGLIVQY	0.02
HVAEPYGSW	0.02
IESIVHAF	0.02
KAHLGTALK	0.02
KAKIKFIIK	0.02
KENSYVKKF	0.02
KIRGSYLTV	0.02
KLRQPFFQK	0.02
KSKNILVKK	0.02
KSRPLTNSV	0.02
KTKEAVLLL	0.02
AENDPTRQY	0.02
KTKVPEVTK	0.02
KTRDEYLSL	0.02
KVKASGPGL	0.02
KVKDLRQYL	0.02
KVKQLPLVK	0.02
KVKTQLVSK	0.02
KYKDKYLAK	0.02
LEIEVPYKF	0.02
METHIMHTF	0.02
MIRAAPPPL	0.02
NEAMVVSGF	0.02
NEFEGGMML	0.02
AEQPSGFTF	0.02
NEGTVFTF	0.02
NELEHLQY	0.02
NELEIPGQY	0.02
NELNIIHKF	0.02
NELVSTHGY	0.02
NEMTTIHY	0.02
NEQDLGIQY	0.02
NESEPIVVY	0.02
NESSVLHTL	0.02
NEVEIRYVDY	0.02
NEVMSVGQKY	0.02
NEYGSINHTY	0.02
NIPEAIASY	0.02
QEFRELLQY	0.02
AESPAGHSF	0.02
QEHIDLGIKY	0.02
QEIRSLFEQY	0.02
QELQGIHSF	0.02
QETSFTKEAY	0.02
QEVETSVTY	0.02
QEVPEFRNY	0.02
QEYPDLIHIY	0.02
RAKGQVLTK	0.02
RIKSNQISK	0.02
RVKLPSGSK	0.02
AEVGAAGKGY	0.02
RVREIIINA	0.02
SEAAAPRAF	0.02
SEAEMRLFY	0.02
SEDMTVSQRF	0.02
SEEPILKWY	0.02
SEFEIVKAI	0.02
SEFIDSQRVW	0.02
SEGVLASFF	0.02
SEIELFRVF	0.02
SEIESDGHEF	0.02
SELKNRMEY	0.02
SELTYLDAF	0.02
SEMNTDKQY	0.02
SENKIVGIGY	0.02
SENPAKRLY	0.02
SEQTVSLLF	0.02
SEYGSIIAF	0.02
SIKGMNMPK	0.02
STREMYKEK	0.02
TAFPFQVEV	0.02
TEFEFIIPESY	0.02
AAHRPGPLK	0.02
TEIAVVVKY	0.02
TEIEHKVAF	0.02
TEIERLITWY	0.02
TESELQQSY	0.02
TEVDARLSF	0.02
AQRPGSVSK	0.02
TTIAKYAQY	0.02
TVIIHIPQY	0.02
TVKDLIGGF	0.02
VAYMNPIAM	0.02
VEFQEAQAY	0.02
VQRNVNIFK	0.02
WEDDVNHSF	0.02
WEQGFSQSF	0.02
YAANLKNVM	0.02
YAKGKMKEV	0.02
YAKPYFLRL	0.02
YFYDRRRIY	0.02
YSSPYPQEY	0.02
YTADPYHAL	0.02
YYRPPRPPK	0.02
AVRKPIVLK	0.02
DEAESHTLTY	0.02
DEATEWITF	0.02
DEATLLRAL	0.02
DEDGDLVAF	0.02
DEEKFITIF	0.02
DEFGEFGGF	0.02
DEFLGRINEIVY	0.02
DEFPDGVTL	0.02
DEFPGSSATY	0.02
DEFSVSSVL	0.02
DEGVYVNTY	0.02
DEIGIPVAL	0.025
DEKEFIHF	0.025
DELEVIHL	0.025
DELIVQHY	0.025
DELLLKNIAF	0.025
DELPQLVTL	0.025
DENELKEFF	0.025
DENIEVVY	0.025
DESQVVTRY	0.025
DETELARQM	0.025
DEVIITGY	0.025
DEYIQSHNF	0.025
DLIEHFSQF	0.025
DTVKKIESF	0.025
DTVQHGAVY	0.025
DVAEPYKVY	0.025
DVAPHVSLF	0.025
DVIDDIISL	0.025
DVIDVVQAL	0.025
AEADLSFDSY	0.025
DVVVGLESF	0.025
EEASMGASY	0.025
EEFADPFAF	0.025
EEFDRLVKEY	0.025
EEFEELVRAY	0.025
EEFELLGKAY	0.025
EEFSEIKETW	0.025
EEFTATSGY	0.025
EEHIHIQQW	0.025
EEIGNILAF	0.025
EEIHATGFNY	0.025
EEIKQIWQQY	0.025
EEIPLIKSAY	0.025
EEIQTVFNKY	0.025
EELAQGRLY	0.025
EELEKTFTF	0.025
EELGNHKAF	0.025
EELPHIHAF	0.025
EEMATILSF	0.025
EEMDLFTKY	0.025
EEMEAFPEKF	0.025
EEMGHAETY	0.025
EEMVNIIEY	0.025
EEQEFLSY	0.025
EEVDQVARAY	0.025
EEVDVTPTF	0.025
EEWDLMTF	0.025
EEYDSIIVF	0.025
EEYSNTRAY	0.025
AEEKAIVQQW	0.025
EMKEYITKF	0.025
ETAFGYKGL	0.025
ETIGRLLQL	0.025
AEFEDTLKTF	0.025
ETIPKAVSF	0.025
ETKWEGKAY	0.025
ETSSSATSY	0.025
ETVKKFMAL	0.025
ETVVETSSL	0.025
EVFTEILNY	0.025
EVFTGGISSY	0.025
EVIAMIKGL	0.025
EVIASYNQL	0.025
EVIGKLKGL	0.025
EVIRQAGVY	0.025
EVISQHLVSY	0.025
EVVKKHSQF	0.025
FAHEVGHNF	0.025
FAWPKILKI	0.025
FESEFKQQY	0.025
FEWENKVTV	0.025
FTADFVRQL	0.025
AEIDEPNAF	0.025
GEFSEAIKAY	0.025
GETSYIRVY	0.025
GEVALGNMY	0.025
HAAELIKTV	0.025
AAFEGTVFF	0.025
AELGGLLKY	0.025
KEFPSILRF	0.025
KEIAEAYLGY	0.025
KEVLHGKKW	0.025
KLHFIFRHK	0.025
KLRPPGAEK	0.025
KMKETFKEK	0.025
AEMNRGSNEW	0.025
KTKWGTIEV	0.025
AENISRVLY	0.025
KVRIMGPNY	0.025
LAFEGPILL	0.025
LAYNEIITI	0.025
LEHEYIHNF	0.025
MEDLIHEIY	0.025
MEEALFQHF	0.025
MEETIYQNY	0.025
MEQVIFKY	0.025
AEQDFISKFF	0.025
NAVPFIISI	0.025
NAYSSPSVV	0.025
NEFLSPEVF	0.025
NEILVADTY	0.025
AAFPYGGVL	0.025
NEMHSLLERY	0.025
NESGQLSAF	0.025
NEVDSTLTF	0.025
NEVELLVM	0.025
NTINLIHTF	0.025
QEIPVNVRF	0.025
QELGGTLEY	0.025
AETAIALLL	0.025
QETQLIHVY	0.025
QEYVQSQDY	0.025
REVSVPTFSW	0.025
AETSFSTSHY	0.025
RIKEAVRSK	0.025
RSRSPPPVSK	0.025
RTKNFIFRTK	0.025
RTKYTITPVK	0.025
RVRDVFEAK	0.025
SEAGSHTLQW	0.025
SEFVIPSVY	0.025
SEIEAKVRY	0.025
SEIEGNVTF	0.025
SEIENKLTF	0.025
SEIENVHGF	0.025
SEIMAHQKF	0.025
SEKQFSKRY	0.025
SELLIHVF	0.025
SELPATAAF	0.025
SESTAIISY	0.025
SEVVTAEAF	0.025
SFRFPNILK	0.025
SVVKELSSF	0.025
TEIDHWLEF	0.025
TEIDIFSY	0.025
TELDNLTEF	0.025
VEFDGGVVM	0.025
YANYYTREV	0.025
YATPIIMDM	0.025
YEFDLIDGY	0.025
YEQDQKYSF	0.025
YGFPSPIFL	0.025
YIVPLVVVY	0.025
AVVGQYQSY	0.025
DAAAGMLSF	0.025
DEFPEVYRF	0.025
DEHQGMVHY	0.025
DEKKNDHTY	0.03
DEKMLMKVF	0.03
DEKNFVVVM	0.03
DELLFLGGPASSAY	0.03
DENGKIVGY	0.03
DENILWLDY	0.03
DENLVEVKF	0.03
DETATLVFF	0.03
DETQIFSYF	0.03
DEVDLTSAL	0.03
DEYEKLQVL	0.03
DITYRIGSF	0.03
DTAGMILGW	0.03
DVPDKYYSF	0.03
EAIKIFNSL	0.03
EEFSFLKEF	0.03
EELDLPAVF	0.03
EEREGITVY	0.03
EEVFPLAMNY	0.03
EEYYAKEVY	0.03
EIKEVILEF	0.03
EIVKKYTQF	0.03
EIVKQITSI	0.03
ETFHHSSNW	0.03
ETKNKVVSF	0.03
ETRDTLRQW	0.03
ETSSEYSSL	0.03
ETVKEILSI	0.03
ETVRELTEF	0.03
ETYGSGTQY	0.03
AEFIMLNHF	0.03
EVHTALTNY	0.03
EVIERLIKSY	0.03
EVKQLIKAI	0.03
EVMQKYIRY	0.03
EVNIEFEAY	0.03
FAQGNVRLF	0.03
FEAPIKLVF	0.03
FESGDFVSF	0.03
AEHDVTVKYY	0.03
FGFPGERTY	0.03
FSNDIPHVV	0.03
AEHPTIKIFW	0.03
GENPASHSY	0.03
AEITGEIQQY	0.03
HENDITHFY	0.03
HTADISSHF	0.03
KGKYKFLQK	0.03
KTFTKWVNK	0.03
KTKEAVLLLK	0.03
KTNDFTKIK	0.03
AAFPGASLY	0.03
AENPEPLVF	0.03
MELDDTLKY	0.03
MENIHSEMY	0.03
MESAVNTY	0.03
MESMNGGKLY	0.03
NEDEIKKAY	0.03
NEFDFMTDF	0.03
AERDLYRDTW	0.03
NEPILYGRSY	0.03
NESGVLLHF	0.03
NETDILSQY	0.03
NEVIMTIGF	0.03
NEYSNIEEF	0.03
AESIVVHTY	0.03
QAYPEVRIV	0.03
QENGPTAKAY	0.03
QEQPFKFSY	0.03
QVVGIFAGF	0.03
REIESSPQY	0.03
RLKPFYLVPK	0.03
RTKASVHTL	0.03
RVKTNLPIFK	0.03
SEEELTHIF	0.03
SEELLSLKY	0.03
SEIPVLEEF	0.03
SELFMSSFQSY	0.03
AFNSASPPK	0.03
SENELKKAY	0.03
SEVSDTNLY	0.03
AIKENFQFK	0.03
STRPVGPAA	0.03
SVIEQILHY	0.03
TELERKLTF	0.03
TEQGMTETF	0.03
TTRIGGSYK	0.03
TVVEEYLAF	0.03
VAVEPGAAV	0.03
VESEEFLAF	0.03
VEYNALFKKY	0.03
YASGSSASL	0.03
YEILATHPTW	0.03
YIKDYMKSI	0.03
YITERIIAV	0.03
YQFTGIKKY	0.03
AVRVPAPSI	0.03
DEALIGKKF	0.03
DEDLKKAY	0.03
DEEQIAKY	0.03
DEFEFLEKA	0.03
DEFESGISQ	0.03
DEFKVVVV	0.03
DEFLHINDF	0.03
DEHPNVIRY	0.03
DEIIFAEDY	0.04
DEITGKKGY	0.04
DEKEISHVL	0.04
DEKEQLNEY	0.04
DELMYGGVSSY	0.04
DELREFFSQY	0.04
DEMLSRGF	0.04
DETEARKY	0.04
DEYDYLFKV	0.04
DIITDVATF	0.04
DTAMPYLTSY	0.04
DTIGEYIAL	0.04
DTKEEVWSF	0.04
DTSVFISTF	0.04
DVIDEIISL	0.04
DVRPPYAEY	0.04
DVTAQFESY	0.04
DVVKKIESF	0.04
AEAEKTFSY	0.04
EAIQRTEAY	0.04
EAITAVGSF	0.04
EEAEIIRKY	0.04
EEAIIYSY	0.04
EEALIFQTF	0.04
AEAFLNNQEY	0.04
AEAGVPAEF	0.04
EEFLFRTAL	0.04
EEFNGYLY	0.04
AEALELHDY	0.04
EEIDLRSVGW	0.04
EEISQAILDF	0.04
EELDGLFRRY	0.04
EELDTYITF	0.04
EELDYRNSY	0.04
EELQKIYKTY	0.04
EEMARHLREY	0.04
AEAYGKKEW	0.04
EEMEWFNNY	0.04
EENAVDVKQY	0.04
EENPLHFLM	0.04
AEDELFNRY	0.04
EESFFILKY	0.04
EEVETFAF	0.04
EEVTEFLKF	0.04
EEYMKYLAY	0.04
EIASSGTSY	0.04
EIIRQQGLASY	0.04
EIISDFDSL	0.04
EIRDIILGM	0.04
ELKDVYNHF	0.04
ELVEDYEHY	0.04
AEELPHIHAF	0.04
ETAFKFKAL	0.04
ETFQRPYQY	0.04
ETFRTELSF	0.04
AEFDAVVGY	0.04
ETIDAEVMNSL	0.04
ETISKAQAF	0.04
ETLDFPRSW	0.04
ETLKLISGW	0.04
ETLLGTMQSY	0.04
EVFGRSEQY	0.04
EVHQRDGLSSY	0.04
AEFNTLYHWH	0.04
AEFPDEPKW	0.04
EVIDLMIKEY	0.04
EVIGHYPGSSF	0.04
EVIKELAQI	0.04
EVIKEVQEF	0.04
EVIPVFAEI	0.04
AEFTKSIAKF	0.04
EVKEDIGVGSY	0.04
EVMNDYNML	0.04
AEGNHIKSY	0.04
AEGSNGNKW	0.04
FAHPYQYEL	0.04
FAIDPHLLL	0.04
AEGVPASAY	0.04
FASDVQFVL	0.04
FEIIVHQY	0.04
FSMYKPITY	0.04
AEIAPFVEI	0.04
FVVDPMAEY	0.04
GEADVPFYY	0.04
GEEEFSYGY	0.04
GEFKGSFRIY	0.04
GEIETIARF	0.04
GENSWSKKY	0.04
GESSFTYRAY	0.04
GESVIGKTY	0.04
GSKAYHLQK	0.04
GSRFYFWTK	0.04
AEIQEELNQRW	0.04
HEIVAIKKF	0.04
AEIYFDHDLQSY	0.04
HVVSSVSSF	0.04
HYKGQQIGK	0.04
IASPVIAAV	0.04
AELDPVNSY	0.04
AELDQLLSGF	0.04
IENAHVLLY	0.04
AELGARAKEF	0.04
IVRFNQYFK	0.04
KAADFVKAF	0.04
KAFQKIVVL	0.04
KAIDVVVMV	0.04
KAISGVHTV	0.04
KARIPAPLL	0.04
KAYHEQLTV	0.04
KEEQVIQVW	0.04
KEIGDVENW	0.04
KEIPLAKDFY	0.04
KENSIITKY	0.04
KENSLITQF	0.04
KGKNVLINK	0.04
KIRAAQNISK	0.04
AEMEKHKKF	0.04
KQFHRIVTY	0.04
KSHEAEVLK	0.04
KTFGQKPVK	0.04
KTKEFWSTY	0.04
KTKEGYYYR	0.04
KVFGGTVHK	0.04
KVKEHINSV	0.04
KVRVSSLNSK	0.04
KYKEETIEK	0.04
LAKDGVLTL	0.04
LEEPLASTY	0.04
LEIELKQVM	0.04
MAADGRLVF	0.04
MAAERAVAF	0.04
MEIGMKVAL	0.04
MELQQKAEF	0.04
NEAIMHQY	0.04
NEFEQWITHY	0.04
NEFNFPDPY	0.04
NEFPVFDEF	0.04
NEFTITGSTY	0.04
NEFVLTTKNY	0.04
AEQQDSGRLY	0.04
NEIGQFQSF	0.04
AEQTALMAKY	0.04
NELGVVVAH	0.04
NELPTVAF	0.04
NESGTWIQY	0.04
NESLFGKKY	0.04
NEVVIMRDY	0.04
NEVYGKESY	0.04
AAFSVISVV	0.04
NIIDLVKKY	0.04
AESKEIVRGY	0.04
QARPPGIYK	0.04
QEFDIYTQY	0.04
QEFRASFNHF	0.04
QEIGGPRSY	0.04
QELDDILKF	0.04
QELPGLSHQY	0.04
QENPFFRKL	0.04
QETKEAQLY	0.04
QEVDHYFDTF	0.04
QEVDLPISY	0.04
QEVEVKAAVY	0.04
QEVQPITSY	0.04
QEYEFEKQF	0.04
AETDLPVVF	0.04
QIVDVFMEY	0.04
QTRPPASLK	0.04
RAAPHRISL	0.04
AETGIAVPSY	0.04
REIDYKTAF	0.04
AETPDIKLF	0.04
RIHGSPLQK	0.04
AEVAAEKSF	0.04
RLFVGSIPK	0.04
AEVAEHVQY	0.04
RQKAVSLFL	0.04
RQKPESLGK	0.04
RTFSKTIVK	0.04
RTKDTPLSL	0.04
RTKLITPQV	0.04
SAFPFLQEY	0.04
AEVLQSTQRF	0.04
SEAKEFAKQF	0.04
SEAVAQLW	0.04
SEDVIARTY	0.04
SEFENIKEEY	0.04
SEFPGAQHY	0.04
SEGQISIFRY	0.04
SEHEHFTDF	0.04
AEYLIKEGY	0.04
SELEYDMKKY	0.04
SELVSSEVY	0.04
SEMPAAKRL	0.04
SEQSLIEFF	0.04
SESDLNHSF	0.04
SETAVVNVTY	0.04
SETGHVYTF	0.04
SETSNSRSY	0.04
SEVEVFEY	0.04
SSHLPPPPK	0.04
STKHLQIEK	0.04
STKNETITK	0.04
STKNTILKK	0.04
STKYLSRQK	0.04
STRIPKIQK	0.04
SVKKVHLQK	0.04
SVRLPPITK	0.04
SYKDFAMSK	0.04
TEASYNVSY	0.04
TEFIMNEY	0.04
TEFPNVVQM	0.04
TELHVISY	0.04
TELQGMNEY	0.04
TENDIANFF	0.04
TENDIYNFF	0.04
TEQTVKVAF	0.04
TETEMFEKY	0.04
TETETIAKY	0.04
TVRPVAVLK	0.04
VAFPSPAEL	0.04
VEFPSVTLY	0.04
VETDGFISY	0.04
VQRNVNVFK	0.04
WENPRVLSF	0.04
YADYRENSY	0.04
YAQIRTIAI	0.04
YASDVQLIL	0.04
YATFIVTNY	0.04
YAVDRAITH	0.04
YEEQFVTLF	0.04
YEQLMQLY	0.04
YQKEFAQEM	0.04
YSTPHAFTF	0.04
YTTDFIYQL	0.04
YVAPAYGVY	0.04
DEEIIVKAM	0.04
DEFAKLQDY	0.04
DEFENMSV	0.04
DEFQLHTNV	0.04
DEKFLSEVF	0.05
DEKFMEVMY	0.05
DEKIATKY	0.05
DELGGVYLQF	0.05
DEMVSLKDY	0.05
DETEAVKRY	0.05
DETFDFQAM	0.05
DEVDIKSRAAY	0.05
DEVIFGEF	0.05
DEVKSTIKF	0.05
DEVLLFERATF	0.05
DEVRTGTY	0.05
DEYVNVKDF	0.05
DLKEYFSTF	0.05
AAYYHPSYL	0.05
DTVDNYAVL	0.05
DVISNIETF	0.05
AEAEAALQKAW	0.05
AEAEAVREVY	0.05
EAIRLYLGY	0.05
AEAEQTLRF	0.05
AAAPHTVSY	0.05
EEANVGRGY	0.05
AAAPIISSV	0.05
EEFKDFNKY	0.05
EEFLGDYRW	0.05
EEFREFNKY	0.05
EEILHEHSY	0.05
EEIPVSSHY	0.05
EEIPVSSHYF	0.05
EEISPNIRY	0.05
EELEQVVY	0.05
EELGHTETY	0.05
EELHLIVY	0.05
AEAYVHVNQY	0.05
EEMKFHEF	0.05
EEMKSGLKDF	0.05
EEMRKLFEKY	0.05
EENPIVLEF	0.05
EENTNILKF	0.05
EEPIYIITEY	0.05
EEQENGKAY	0.05
EERTFHIFY	0.05
EESDLSRQY	0.05
EEVDVPIKLY	0.05
EEVGDFIQRY	0.05
EEVIFPNNF	0.05
EEYRGFTQDF	0.05
EEYVQEGIRW	0.05
AEDQELQRW	0.05
EIIGNIMEI	0.05
ELALRLTEY	0.05
ELIAEIGSL	0.05
ELKEKLTEY	0.05
EPVGIYQGF	0.05
ETMGINGSAY	0.05
ETMSPSTAF	0.05
ETVVRYEKF	0.05
EVFMHVSTAY	0.05
EVIDVFEIM	0.05
EVIHGIFKAY	0.05
EVRERMLVSY	0.05
EVSPQLFTF	0.05
FFFPKSRIV	0.05
FSFVRVISL	0.05
GEEGSARMW	0.05
AEIDVIFKDFVNKY	0.05
GEFQTQHSY	0.05
GEIKVLQGF	0.05
GEYPSGINTW	0.05
GTKLPGLLK	0.05
GVKAWTPTK	0.05
HEHGQLHSM	0.05
HEIAVNENF	0.05
HEIETTTKSW	0.05
HEMPKTFTF	0.05
HEVSVPYAM	0.05
HIKNYIINK	0.05
AEKVIGAGKSW	0.05
HTATHILNF	0.05
IAFSRPVKY	0.05
KAYPFPLSH	0.05
KEFKEGHSY	0.05
KEMSVQEAY	0.05
KENGFTQHVY	0.05
AELTEEINKW	0.05
KEWVTPKEF	0.05
KEYIPPLIW	0.05
KEYPFILDAF	0.05
KIRSEFKRK	0.05
KLRDQMKTK	0.05
KSQPVTPEK	0.05
KTKMPSLVKK	0.05
KTKSVVLQL	0.05
KTRQSAYAL	0.05
KVKDAVQAV	0.05
KVKDLVLSV	0.05
LAAPVISVL	0.05
LAKQPGVSV	0.05
LEHEGLVSL	0.05
AENPSIQLL	0.05
MEEFVKQY	0.05
MEQNTEGVKW	0.05
MEVEVDGQKF	0.05
NASPVISSV	0.05
NEALLGELF	0.05
NEDPTVAAF	0.05
NEFPVPEQF	0.05
NELKFYQGF	0.05
NEMALVQEL	0.05
NENINLGKKY	0.05
NEQLLTQY	0.05
NEVEPGYYF	0.05
NEVEQRHTL	0.05
NEVLTKTY	0.05
NEYEAEKIEY	0.05
QEFAVAGY	0.05
QEIQKAIELF	0.05
QELQEINRVY	0.05
QEMLFKETGF	0.05
QEMNIPEKGF	0.05
AESYRIQTY	0.05
QEVERILYF	0.05
QEVIPPYYSY	0.05
QEVTNNLEF	0.05
QEYLDTLYRY	0.05
RENYDIIKTY	0.05
REVSPAHQY	0.05
RIFEPPPPK	0.05
AEVDLERTF	0.05
RQKQGVVLK	0.05
RSKIKSFVK	0.05
RTKGFLGLNK	0.05
RVRFFPYNY	0.05
AEVGTIFAL	0.05
SAFGFPVIL	0.05
SEAAYKEAF	0.05
SEAQSSPQF	0.05
SEAVYQHLF	0.05
AEWKDGLNEAW	0.05
SEFQILKY	0.05
SEGFSHSRW	0.05
AEYYDNLPHY	0.05
SEIKDFANHF	0.05
SEMDSERLQY	0.05
SENEKNAAYY	0.05
SENYISDPTILW	0.05
SESQSSKSAY	0.05
SESRMVVTF	0.05
SEVGDLPWKF	0.05
SEVPIRLDY	0.05
SEYHPADGY	0.05
STIQDYLGF	0.05
STNPFRPQK	0.05
STSELIGQF	0.05
SVMTLVSTY	0.05
SVRDPSPEA	0.05
AMKKGLILK	0.05
TEGVFVITF	0.05
TEVDNYHFY	0.05
TVVESFSSL	0.05
VAVPVAVTF	0.05
VEEYVYEF	0.05
VEFESQTYY	0.05
VEFILEPLY	0.05
VENENYARHW	0.05
YEFDEGSIIF	0.05
YIIDAIFNSY	0.05
YVQDRVPSY	0.05
YVVEPYRKY	0.05
AVAGAISSF	0.05
DEAPEELTF	0.05
DEFTIIQNL	0.05
DEHLSVVRY	0.05
DEIEPAAM	0.05
DEISIAQSL	0.06
DELEIIEGMKF	0.06
DESIPIMY	0.06
DETIVVGM	0.06
DETTVSQNY	0.06
DIIEQLVEF	0.06
DIITHILAL	0.06
DSVPTTASF	0.06
DVKALTLHY	0.06
DVSFMYLTF	0.06
EAILNYSIF	0.06
EEASLLHQF	0.06
EEEKYAFVNW	0.06
EEFETIERF	0.06
EEFLNGRAVY	0.06
EEFSYGYSL	0.06
EEFTDPLSF	0.06
EEGHIGVYY	0.06
EEGMVFTEY	0.06
EEHEFFHIL	0.06
EEIAFLKKL	0.06
EEIDIHNEF	0.06
EEISHLISF	0.06
EELQQKVSY	0.06
EELYGYLKKY	0.06
AEDAMRLYY	0.06
EEPESFFTW	0.06
EEQENAPEF	0.06
EETQVILREY	0.06
EETVVKAKAY	0.06
EEVGSAGAAY	0.06
EEVLHNLEF	0.06
EEYEARENF	0.06
AEDMTSKDYY	0.06
EIHIQIGQF	0.06
EIIDRMPVI	0.06
EIISSLPSI	0.06
EIITDFSGI	0.06
ELATGILAF	0.06
ELIKEVQKY	0.06
AEESDLSRQY	0.06
AEFEEPRVIDLW	0.06
ETIRNIPHL	0.06
ETIVNVLDF	0.06
ETQTLVREY	0.06
ETQTVISSI	0.06
EVADRLFSSF	0.06
EVALSVGHL	0.06
EVASAIGYL	0.06
EVIDGFAIASF	0.06
EVIEQIENL	0.06
EVINRIQKL	0.06
EVIPGYEEL	0.06
EVIQAYETL	0.06
AEFSSAGHSL	0.06
EVKDKVPSL	0.06
EVVDKINQV	0.06
EVVGGSSDSY	0.06
EVVTALTTL	0.06
FASGLIHRV	0.06
FASHVSPEV	0.06
FATDSGLEF	0.06
FEYEFIYKH	0.06
FVANLFNTY	0.06
GEISDPFRF	0.06
AEIEIMKKL	0.06
GEVLISRVY	0.06
GTHIPGSPFK	0.06
GTKSQLLAK	0.06
GVIAMFSSF	0.06
HAIDHRLSI	0.06
HASDRIIAL	0.06
HEVGVVAF	0.06
HEVPLRIGF	0.06
HVIDDFVQF	0.06
IEDFAHSSF	0.06
IEVEDLPQF	0.06
IVKDAYQEK	0.06
KARQPPPGV	0.06
KAYEQVMHY	0.06
KEFEDGIINW	0.06
KEFGPVVIDY	0.06
KEIDMLLKEY	0.06
KEIEILRNLY	0.06
KEIFFHYSEF	0.06
KEIIAIKEAY	0.06
KELDYLIKF	0.06
KETADFKVY	0.06
AEMEGAVQSI	0.06
KLKDIFLFI	0.06
KQRLSKVVK	0.06
KSRDYLLTL	0.06
KTKDGYVEV	0.06
KVKFEERYK	0.06
KVKPPHGFQK	0.06
KVRQPPAYKK	0.06
KYKVKLVEK	0.06
LVHPPSHSK	0.06
MESIVNEY	0.06
NEAAYPQSF	0.06
NEDDTFLVF	0.06
NEFEATQKL	0.06
NEFSLKGVDF	0.06
NEILFEEY	0.06
NEILFSEF	0.06
NELDLKLVSF	0.06
NEMIVEEF	0.06
NENSLFKSL	0.06
NESGFESY	0.06
NETGAFFF	0.06
NETVIQSAY	0.06
NEVEVQEGF	0.06
NEYEKNQKW	0.06
NTVDSIESF	0.06
NVIDKLAQF	0.06
QAYSGIQQY	0.06
QEALIRTVF	0.06
QEHQGHQTF	0.06
QEIEEIRQKY	0.06
QEISEIEKRY	0.06
QEVLWPLPAY	0.06
QEVNELLQKF	0.06
QEVPIIIVF	0.06
RAAPFSLEY	0.06
REIEVPDQY	0.06
RSKELIRNK	0.06
RVFNIMREK	0.06
SAYQHPTTF	0.06
SEAGSLPAF	0.06
SEASQGFRF	0.06
SEDKSIRVW	0.06
SEDSSVTQIY	0.06
SEEFAQVY	0.06
AFKISKIYK	0.06
SELQARETF	0.06
SEMDGAQHAAW	0.06
SENELKKAYR	0.06
SEVILHHEYF	0.06
SEVPFSKRYL	0.06
SEWELPKY	0.06
SEYEKSLQF	0.06
SNRPASLTK	0.06
SQYPFPVTL	0.06
STRNAGPAM	0.06
TEAEKLKSY	0.06
TEFQNREF	0.06
TEIEKGSSY	0.06
TEIGIHLNAY	0.06
TEKVLAAVY	0.06
TESVSLYYY	0.06
TEVYMKNSF	0.06
AQRGASPEA	0.06
VEIEYVEKY	0.06
VEMGKVQVY	0.06
VESPLSVSF	0.06
VTKGLYIAK	0.06
VTKPVQIQK	0.06
VVRNPIIEK	0.06
YAATIASKL	0.06
YANEKLQEY	0.06
YANNVQRVM	0.06
ATKEILAQK	0.06
ATKSSYLNI	0.06
YTRPTPVQK	0.06
YVTEDFTTY	0.06
AVAEKMLQY	0.06
DEFALEDF	0.06
DEFLWREQFY	0.06
DEGPLDVSM	0.06
DELEQKRAL	0.07
DELLLKNIAFY	0.07
DENEHQLSL	0.07
DESAPVANY	0.07
DEVAFRKF	0.07
DEYQFFTQA	0.07
DIHDKFAEY	0.07
DSIDAISMF	0.07
DTIPTYLQW	0.07
DVKDVLDSV	0.07
DVKQYFEQF	0.07
DVVTKYSNF	0.07
EAVQAISMF	0.07
EEALFLVF	0.07
EEEALAKKF	0.07
EEFMPVETF	0.07
EEFQKELSQW	0.07
EEFWHTIRY	0.07
EEGPDVLRW	0.07
EEIGTPRKF	0.07
EEIPVHEEF	0.07
EEIRKYSAIY	0.07
EELADIKQAY	0.07
EEMSNLRNKY	0.07
EENEKLLKEY	0.07
EERADLIAY	0.07
EETEFHGLRF	0.07
EEVDMPVFF	0.07
EEVEAKFKRY	0.07
EEVFLIGKNF	0.07
AEDNLIHKF	0.07
EIIPFRVAAY	0.07
EINDVTRAW	0.07
ELKERIREY	0.07
EQKEVISKF	0.07
AEEPGGHAY	0.07
ETAMPRLGAF	0.07
ETFGSFLNW	0.07
ETFHFVFGSF	0.07
ETIKDLMRQF	0.07
ETVDSGYRSF	0.07
AEFKEAFSL	0.07
EVAPSMFLSSF	0.07
EVFDKTYQF	0.07
EVIDFSHGLAMY	0.07
EVIIPHSGW	0.07
EVIRELAGI	0.07
EVKKEVAFF	0.07
EVLQKTMGF	0.07
EVPGFGANF	0.07
EVSSISSKF	0.07
EVVAEVQEF	0.07
EVVDEYQEL	0.07
EVVGEQVTSY	0.07
AEHHEVLTEY	0.07
AEHPELRSY	0.07
FSVDSPRIY	0.07
GEFDGSVTF	0.07
GENSGIGKLF	0.07
GEVDYKKKY	0.07
GEYGFHEY	0.07
HAKEYIQQL	0.07
HEAPYLFQKY	0.07
HEFVAKGHLF	0.07
HEIAHNAAF	0.07
HEIGEFPVF	0.07
HEIIWPAGF	0.07
HEVEVQYY	0.07
HEVPYTTSF	0.07
HITDQIGMF	0.07
HTVGLSSTW	0.07
AELDAFLTEQY	0.07
IEQQIQTY	0.07
IETVVTTF	0.07
AELEENQRSY	0.07
KAYHEQLSV	0.07
KELEDVNKW	0.07
AAFFHGQAL	0.07
KEWETIRSF	0.07
AELTPHQTF	0.07
KSKDIVLVA	0.07
KTKKGQPNL	0.07
KTKKKYATY	0.07
AENGLTVRL	0.07
KYKEELIEK	0.07
KYVGSRPIK	0.07
LEAELPEKY	0.07
LEFLHENEY	0.07
LTPSHIKAY	0.07
MEANVKSQY	0.07
MEDEMKEYY	0.07
MEKSFSDLF	0.07
MEQPIKVTEW	0.07
MEVRAIFTGY	0.07
NEADRTLIY	0.07
NEDNGIIKAF	0.07
AEQIIFDHF	0.07
NEFPNIGSW	0.07
NEKEAQQVY	0.07
NELEIPVEEY	0.07
NESLVPDAY	0.07
NETLIVSKF	0.07
NETTTTSAF	0.07
NEVYEAVKNY	0.07
NVIPVLMEF	0.07
AESLGGSGY	0.07
QEAGIKTAF	0.07
QEDGAVLVY	0.07
QEFAVDLEHHSY	0.07
QEFVNITKY	0.07
AESTKSFQY	0.07
AESVGAKHY	0.07
QEVIKAYGF	0.07
REIDVDRSGTMNSY	0.07
AETSEPVVY	0.07
AETVQTVRY	0.07
RSRENFLSKL	0.07
RVKEITDKK	0.07
AEVKGVYQF	0.07
AEVLDLRRLY	0.07
SEADARIFKAW	0.07
AEVQPSDSF	0.07
SEEEIREAF	0.07
SEEELKKAY	0.07
SEFEKLSDF	0.07
SEFWLPDTF	0.07
SEGSFLLTTF	0.07
SEILDTTNSY	0.07
SEINIAPRI	0.07
SEISQVFEI	0.07
SEISSATKL	0.07
SELDRINAQY	0.07
SELQSQVRY	0.07
SEMNTDKQYF	0.07
SEREATEVY	0.07
SETGFLTY	0.07
SEVGSVVSF	0.07
SEYEMSIAA	0.07
STKGQVLRK	0.07
SVRDKLLVK	0.07
ALKQGWLHK	0.07
TEFRNFIVW	0.07
TEGIVSTF	0.07
TELDQVRKW	0.07
TENDIRVMF	0.07
TESEFTEF	0.07
TEVDIKMKF	0.07
VAFSEIMSM	0.07
VELLMHNDY	0.07
VETQATVIY	0.07
VETYQVHEY	0.07
ASRPNSPQL	0.07
VEYDTLFRKY	0.07
VTYGFPIML	0.07
ATAPPSPLK	0.07
YEWEQGFSQSF	0.07
ATKGLMKGK	0.07
DEAKHAEKY	0.07
DEELLGDGHSY	0.07
DEFPDLSAH	0.07
DEFQLLQRNF	0.07
DEFSNPFFVNY	0.07
DEGKMKLDY	0.07
DEHAGVISV	0.07
DEISFVNF	0.08
DELPIEIEL	0.08
DELQSVISH	0.08
DEMRSPEGY	0.08
DEVLAPVIL	0.08
DEVNGLISMY	0.08
DEVRTYFHEF	0.08
DEWEGLRKH	0.08
DLIEKLLNY	0.08
DLKNSLGSF	0.08
AEADKIYSF	0.08
DVTEQISRF	0.08
DVVTGYLAL	0.08
AEAEIIQLL	0.08
EEIHKFSGTY	0.08
EEIIIAEY	0.08
EEILLNSY	0.08
EELNDLIQRF	0.08
EENAVWIRI	0.08
EEVNEWFTKY	0.08
EEVSKYQEY	0.08
AEDLVVTKY	0.08
EEYQKVWNLF	0.08
AEDPLSITF	0.08
EIIDEILKI	0.08
EILKVEQKY	0.08
EIVDKYDLF	0.08
ELIRKIEAY	0.08
ELQEKMVSF	0.08
AEFELPKTM	0.08
ETLDTLEKW	0.08
AEFEQGHQFL	0.08
ETYEGWYRGY	0.08
ETYQGDKVAAY	0.08
EVHEKLRGW	0.08
EVIVPLPTW	0.08
EVKFEVSKW	0.08
AEGGKVPIKW	0.08
EVTGPHEAF	0.08
EVVGNMAVSRY	0.08
FAATHSLEF	0.08
FSSDVTHEM	0.08
FVQENYLEY	0.08
GEIETLDDY	0.08
GENLPPLTY	0.08
GEVPIKVTW	0.08
GEVPSYNAF	0.08
AEIGEGAYGKVF	0.08
GLKKFYITK	0.08
GTRPFVISR	0.08
HEIYTVGKRF	0.08
HTFEEPVYM	0.08
IAIEPGAAL	0.08
IEHGIITNW	0.08
KAYFDVKEY	0.08
AELSEQIKSF	0.08
KETDLLILF	0.08
KEYEKALKY	0.08
KFKFPGRQK	0.08
KIRPYWKNY	0.08
KLKFKPLSK	0.08
KMFSHQVQK	0.08
KSIQSGPLK	0.08
KSRLALYNL	0.08
KTKESSEYLK	0.08
KTKSFFDNI	0.08
KTKSQYHDL	0.08
KTREIFTNL	0.08
KVKSYIHEV	0.08
LEHEYIQNF	0.08
LVRNIYKRK	0.08
MAAERVKAW	0.08
MAVEFLHEL	0.08
MEAPAAGLF	0.08
MEEEIPKNY	0.08
MEHPYFYTV	0.08
MENEMRTQL	0.08
METAVPVYF	0.08
NAFSGVMML	0.08
NEIEDTFRQF	0.08
NEIESGKIIF	0.08
NELGNTQNF	0.08
NEMQPNGKVF	0.08
AESAFSFKKL	0.08
NEVAILQSL	0.08
NEVQTAKEF	0.08
NEVVTREY	0.08
NEYKSEGTF	0.08
NLIEKVASY	0.08
QEDPLPLAF	0.08
AESLQPKGY	0.08
QEKNFLINY	0.08
QELFLAHIL	0.08
QELLQTQDF	0.08
RAYPHVFTK	0.08
RESDQLFKQY	0.08
AEVFMTPEDF	0.08
RVFPYSVFY	0.08
RYLGSRPVK	0.08
SAFPAVQYL	0.08
SAVDFIRTL	0.08
SEAEQTLRF	0.08
SEEAEIIRKY	0.08
SEFEELERKY	0.08
AEYIEKVVY	0.08
SEGYPGKRY	0.08
SEGYPGQRY	0.08
SENSLPGNFFY	0.08
SESLLRGIY	0.08
SETDLLNRF	0.08
SETPEIRKY	0.08
SETRDTLRQW	0.08
SEVGPVVSF	0.08
SEVTASSRHY	0.08
AIKGMHIRK	0.08
STRFITRPAK	0.08
STRIPKVQK	0.08
SVKDKITAF	0.08
SVKEIYNEK	0.08
[truncated: 3,797 more rows]
