# Supplementary material for: Pro-inflammatory Cytokines Alter the Immunopeptidome Landscape by Modulation of HLA-B Expression
Source: Front Immunol. 2019 Feb 18;10:141. doi: 10.3389/fimmu.2019.00141 (PMC6387973; doi:10.3389/fimmu.2019.00141)
Supplement: Supplementary Table 3 — The eighteen genes and weights used to calculate the TIS score. [file Table_3.XLSX]

## Sheet: Sheet1
TIS Genes	Weights
PSMB10	0.032999
HLA-DQA1	0.02091
HLA-DRB1	0.058806
CMKLR1	0.151253
HLA-E	0.07175
NKG7	0.075524
CD8A	0.031021
CCL5	0.008346
CXCL9	0.074135
CD27	0.072293
CXCR6	0.004313
IDO1	0.060679
STAT1	0.250229
TIGIT	0.084767
LAG3	0.123895
CD274	0.042853
PDCDILG2	0.003734
CD276	-0.0239
